# Supplementary material for: Analysis of Virus-Specific B Cell Epitopes Reveals Extensive Antigen Degradation Prior to Recognition
Source: Cells. 2024 Jun 21;13(13):1076. doi: 10.3390/cells13131076 (PMC11240346; doi:10.3390/cells13131076)
Supplement: Supplementary file 1 [file cells-13-01076-s001.zip]

Archive with 7 entries (5 files):
- cells-3034596-supplementary/
- cells-3034596-supplementary/Supplementary_files/
- cells-3034596-supplementary/Supplementary_files/.DS_Store
- cells-3034596-supplementary/Supplementary_files/Supplementary_file_S1.xls
- cells-3034596-supplementary/Supplementary_files/Supplementary_file_S2.xls
- cells-3034596-supplementary/Supplementary_files/Supplementary_file_S3.xls
- cells-3034596-supplementary/Supplementary_files/Supplementary_file_S4.xls
