# Supplementary material for: Analysis of Virus-Specific B Cell Epitopes Reveals Extensive Antigen Degradation Prior to Recognition
Source: Cells. 2024 Jun 21;13(13):1076. doi: 10.3390/cells13131076 (PMC11240346; doi:10.3390/cells13131076)
Supplement: Supplementary file 1 [file cells-13-01076-s001.zip › cells-3034596-supplementary/Supplementary_files/Supplementary_file_S1.xls]

## Sheet: Hoja1
Supplementary File 1. Linear B cell epitopes targeted during infection in humans
Sequence	Virus	Bacteria	Eukaryotic	IEDB	NCBI	UNIPROT
AADMIMHTPGCVPC	1	0	0	92	AAA45721.1	P27958
AAECPFLPKPKVA	1	0	0	101	AAO86636.1	O36307
AAEESKLPINPLSNSLLRH	1	0	0	103	BAA03375.1	P27958
AAHIPYLEQGMHLAEQFKQK	1	0	0	200	Q81754.3	P27958
AALVSGTATAGWTFGAG	1	0	0	307	NP_828851.1	P59594
AAQAALGLLQTASR	1	0	0	384	SRC279960	P27958
AAQGESSTQKVRPSHTNNPK	1	0	0	387	AAA45411.1	P03410
AARALAHGVRVLEDGVNYATGNLPA	1	0	0	406	SRC279960	P27958
AAYFVGYLKPTTFMLKY	1	0	0	525	P59594.1	P59594
ACKPLLREDVTFQV	1	0	0	568	BAA01583.1	P27958
ACSLPEEAHTAIHS	1	0	0	599	P26660.3	P27958
ACSLPQEARTAIHS	1	0	0	600	AAA45665.1	P27958
ADDVILHTPGCVPC	1	0	0	652	Q81258.3	P27958
ADIDKLIDYAASGD	1	0	0	677	P27313.1	P27313
ADLVAAQKLATKP	1	0	0	723	AAO86636.1	O36307
AEDAAEISVPAEIL	1	0	0	848	SRC279960	P27958
AEEKLKKKSSFYQS	1	0	0	881	P27313.1	P27313
AEHVDTSYECDIPIGA	1	0	0	971	NP_828851.1	P59594
AERAVEVDPDDVNK	1	0	0	1146	P27313.1	P27313
AETHVTGGNAGRTTAGLVGLLTPG	1	0	0	1189	P27958.3	P27958
AFAFAGNHVSPTHYVPESDA	1	0	0	1248	AAA86907.1	P27958
AFASRGNHDSPTHYVPESD	1	0	0	1258	AAA75355.1	P27958
AFASRGNHVAPTHYVTESDA	1	0	0	1260	P26660.3	P27958
AFASRGNHVAPTHYVVESDA	1	0	0	1261	P26661.3	P27958
AFASRGNHVSPRHYVPESE	1	0	0	1263	AAA52748.1	P27958
AFASRGNHVSPTHYVPESDA	1	0	0	1265	BAB18806.1	P27958
AFDEMEECASHLPYIEQGMQ	1	0	0	1276	AAC53957.1	P27958
AFFSILQDMRNTIM	1	0	0	1299	P27313.1	P27313
AGCLIGAEHVDTSYECD	1	0	0	1460	NP_828851.1	P59594
AGDLESSVDDPRSEEDKRFE	1	0	0	1470	P08617.1	P08617
AGGQLFYSRPVVSANGEPTVKLYTS	1	0	0	1533	P29326.1	Q81871
AGHATLREHLRDIKAENTDA	1	0	0	1547	AAA19496.1	P10211
AGPRVRQPARPLGSAWRDQAQRPAV	1	0	0	1646	P29326.1	Q81871
AHLSLRGLPVCAFSS	1	0	0	1799	ABK27207.1	Q69027
AHWGVLAGIAYFSMVGNWAK	1	0	0	1827	AAA45676.1	P27958
AIAYYRGKDSSIIKDGDLVVC	1	0	0	1859	CAA75607.1	A0A159D718
AICKRIPDKKPGKKT	1	0	0	1861	SRC279969	O36633
AIGIITLYLGAVVQA	1	0	0	1923	QCZ25049.1	P17763
AIILLTCAVHPELI	1	0	0	1948	P26662.3	P27958
AILSSLTVTQLLRR	1	0	0	2005	P26664.3	P27958
AIPTNFSISITTEVMPV	1	0	0	2053	NP_828851.1	P59594
AKKVPETFPELKPGESRHTS	1	0	0	2226	P08617.1	P08617
AKWAVPTTRTDDKLR	1	0	0	2322	P08362.1	Q786F2
ALAALAEKSFPSSS	1	0	0	2365	SRC279960	P27958
ALAELATRSFGSSS	1	0	0	2380	P26664.3	P27958
ALGGWGLHQPPPQIFLKILP	1	0	0	2558	P07299.1	Q9PZT0
ALGLLQQASKQAEAAAPVV	1	0	0	2566	AAC53936.1	P27958
ALGVINTLEWIPRFK	1	0	0	2598	P08362.1	Q786F2
ALHQVFGAIYGAAFSGVSWT	1	0	0	2612	ABX25775.1	P17763
ALQEQCRFPNITNSHVPILQERP	1	0	0	2838	AAL05538.1	P03381
AMDAWNQPSGISSPPSPSLN	1	0	0	3069	AAA45412.1	Q85601
AMTPTVATRDGKLPATQLRR	1	0	0	3200	AAA45676.1	P27958
ANCASILCKCYTTGT	1	0	0	3236	P69353.1	Q786F3
ANKEGIVWVATEGALN	1	0	0	3325	AAS48456.1	P59595
APAHDTPPVPDVDSRGAILRRQYNL	1	0	0	3476	P29326.1	Q81871
APDYVPPTVHGCALPPR	1	0	0	3518	Q81258.3	P27958
APEARQAIKSLT	1	0	0	3525	P26663.3	P27958
APEARQAIRSLT	1	0	0	3526	P29846.3	P27958
APHLPYIEQGMQLAEQFKQK	1	0	0	3592	BAA20975.1	P27958
APLSPLLPLQDGTNTHIMATEASNY	1	0	0	3648	P29326.1	Q81871
APLTAVAPAHDTPPVPDVDSRGAIL	1	0	0	3651	P29326.1	Q81871
APLTRGSCRKRNRSPER	1	0	0	3652	YP_001129431.1	Q9QR71
APPLRAWKSRARAV	1	0	0	3686	P26661.3	P27958
APPLRTWKSRARAV	1	0	0	3687	AAF59940.1	P27958
APPSQPFPWTHCYQPRL	1	0	0	3702	P03383.1	P03383
APRITFGGPTDSTDNNQN	1	0	0	3779	P59595.1	P59595
AQAHTTRGLTNLFSSG	1	0	0	3938	SRC279960	P27958
AQGRNVRTFTSFFSPG	1	0	0	3973	SRC279960	P27958
AQKFNGLTVLPPLLTDD	1	0	0	3983	NP_828851.1	P59594
AQRVEFLLKAWAEK	1	0	0	4059	P26660.3	P27958
AQSRNVRTFTGLFTSG	1	0	0	4071	SRC279960	P27958
AQTFLATCINGVCW	1	0	0	4080	P26664.3	P27958
AQVLSEMVMCGGSLY	1	0	0	4092	P0DTD1.1	P0DTD1
ARATIRYRPLVPNAVGGYAISISFW	1	0	0	4121	P29326.1	Q81871
ARGYISTRVEMGEAA	1	0	0	4152	P14340.2	P17763
ARSLDWTKVTLDGRPLSTIQQYSKT	1	0	0	4260	P29326.1	Q81871
ASHLPYFEQGMQLAEQFKQK	1	0	0	4450	AAA45721.1	P27958
ASHLPYIEQGMHLAEQFKQK	1	0	0	4451	AAC53941.1	P27958
ASHLPYIEQGMQLAAEFKQK	1	0	0	4452	AAA79971.1	P27958
ASHLPYIEQGMQLAEQFKQK	1	0	0	4453	AAC53954.1	P27958
ASHLPYIEQGMQLAEQLKQK	1	0	0	4454	AAC53956.1	P27958
ASHLPYIEQGVQLAEQFKQK	1	0	0	4455	AAA75355.1	P27958
ASICQMFCFWRGDLVFDFQV	1	0	0	4467	AAR01187.1	P08617
ASKAALIEEGQRMAEMLKSK	1	0	0	4498	AAF59945.1	P27958
ASKATLIEEGQRIAEMLKSK	1	0	0	4499	BAA01956.1	P27958
ASQLPYIEQGMQLAEQFKQK	1	0	0	4718	BAA01583.1	P27958
ASRAALIEEGQRIAEMLKSK	1	0	0	4733	AAU89634.1	P27958
ASRAALLEEGQRIAEMLKSK	1	0	0	4734	AAC53939.1	P27958
ASSRSSSRSRGNSRNST	1	0	0	4782	AAS48456.1	P59595
ASTNRQSGRQPTPISPPLRDSHPQ	1	0	0	4802	P03140.3	Q76R62
ASWAIKWEYVVLLFLLLADA	1	0	0	4833	AAA45676.1	P27958
ASWFTALTQHGKEELRFPRGQ	1	0	0	4838	ABI96968.1	P59595
ATCMQADLEVMTST	1	0	0	4911	P26660.3	P27958
ATCMQVNLEIMTST	1	0	0	4912	BAA03177.1	P27958
ATSRSTMQLASFFTPG	1	0	0	5147	SRC279960	P27958
ATSRSTSQLTSLFSFG	1	0	0	5148	SRC279960	P27958
AVARSAQSLTSLFVSG	1	0	0	5270	SRC279960	P27958
AVASRRRPTTAGAAPLTAVAPAHDT	1	0	0	5275	P29326.1	Q81871
AVDSAARIHDFRYSQLAKLG	1	0	0	5298	P07299.1	Q9PZT0
AVDTGSGGGGQPHDTAPRGARKKQ	1	0	0	5303	P14348.1	P14348
AVEVDPDDVNKNTL	1	0	0	5312	P27313.1	P27313
AVGIMTVTMTFKLGPRKATG	1	0	0	5346	P07299.1	Q9PZT0
AVGYRASRTVSLFSPG	1	0	0	5356	SRC279960	P27958
AVIEPIVATNWQKL	1	0	0	5368	CAJ41284.1	P27958
AVILLMCAVHPTLV	1	0	0	5380	P26664.3	P27958
AVIRRANNVLKNEMKRYKGL	1	0	0	5387	P03418.1	O42053
AVLTSMLTDPSHITAETAKR	1	0	0	5467	P26662.3	P27958
AVSLDFSPGTSGSPI	1	0	0	5542	P14340.2	P17763
AVVAPDKEVLYEAFDEMEEC	1	0	0	5591	AAU89634.1	P27958
AYFPREGVFVFNGTSWF	1	0	0	5773	NP_828851.1	P59594
AYQVRNSTGLYHVTNDCPNS	1	0	0	5907	AAA45676.1	P27958
AYSNNTIAIPTNFSISI	1	0	0	5927	NP_828851.1	P59594
CANLLLQYGSFCTQLNRALSGIA	1	0	0	6011	P59594.1	P59594
CASKAALIEEGQRMAEMLKS	1	0	0	6034	AAF59945.1	P27958
CASYHTVSLLRSTSQKS	1	0	0	6040	NP_828851.1	P59594
CCDLDPQARVAIKS	1	0	0	6061	P26664.3	P27958
CCNLEPEARKVISS	1	0	0	6067	Q81258.3	P27958
CDIPIGAGICASYHTVS	1	0	0	6110	NP_828851.1	P59594
CFKKPPKYPPALPI	1	0	0	6233	Q81258.3	P27958
CFLNISNTHVSV	1	0	0	6241	P03383.1	P03383
CFNPAHTLTLSQP	1	0	0	6246	AAO86638.1	Q9E006
CGPKLSTDLIKNQCVNF	1	0	0	6332	P59594.1	P59594
CGSVFLVGQLFTFSPRRHWT	1	0	0	6355	AAA45676.1	P27958
CHARKAVTHINS	1	0	0	6375	P26664.3	P27958
CHILGPDCCIEPHDW	1	0	0	6391	ALG01342.1	Q05320
CILRQLRHLPSRVRYPHYS	1	0	0	6429	P03381.1	P03381
CNYSKFWYLEHAK	1	0	0	6742	AAL01687.1	P09991
CPECRPLGLQGCAFQSTVAELQRLK	1	0	0	6757	P29326.1	Q81871
CPKDELRPLEKVLESKTRAI	1	0	0	6777	P08617.1	P08617
CPPLRAWRHRARAV	1	0	0	6824	Q81258.3	P27958
CRFPNITNSHVPILQERPPLENR	1	0	0	6919	P03381.1	P03381
CSQHLPYIEQGMQLA	1	0	0	7063	SRC279960	P27958
CSQNPLAELKCSVKSFE	1	0	0	7064	P59594.1	P59594
CSRIIPARARVECFD	1	0	0	7072	P0DTD1.1	P0DTD1
CTIAALGSSDRDTVV	1	0	0	7155	AAA96965.1	A0A159D718
CTINYTIFKIRMYVGGVEHR	1	0	0	7160	AAA45676.1	P27958
CTIPAQGTSMFPSCCCTKPSDGNC	1	0	0	7161	BAF42669.1	Q76R62
CTIPAQGTSVFPSCCCTKPSDGNC	1	0	0	7162	AAC06360.1	Q76R62
CTPPALNCYWPLNDYGF	1	0	0	7193	P59594.1	P59594
CVLADSESGGHITHS	1	0	0	7279	P08362.1	Q786F2
CVLAWNTRNIDATSTGN	1	0	0	7280	P59594.1	P59594
CWGELMTLATWVGVNLEDPASRDLV	1	0	0	7332	P03146.1	Q76R61
CYGVSATKLNDLCFSNV	1	0	0	7383	P59594.1	P59594
CYWPLNDYGFYTTTGIG	1	0	0	7452	P59594.1	P59594
DAEKAVEVDPDDV	1	0	0	7496	AAO86636.1	O36307
DAGESSGTGAEVVPFN	1	0	0	7517	P07298.1	Q9PZT1
DAHFLSQTKQSGENLPYLVA	1	0	0	7528	AAY82027.1	P27958
DAIMTRCLAVHECFV	1	0	0	7545	P0DTD1.1	P0DTD1
DAVSRKKMDTKPTD	1	0	0	7671	P27313.1	P27313
DCHAPTYLPAEVDGD	1	0	0	7704	P08362.1	Q786F2
DDFHTDEDKLDTNSVYEPYY	1	0	0	7771	AAK01056.1	P09259
DDGDKGSDVESYSSMPPLE	1	0	0	7778	P26662.3	P27958
DDKDPQFKDNVILLNKHIDA	1	0	0	7808	P59595.1	P59595
DDKLRMETCFQQACK	1	0	0	7812	P08362.1	Q786F2
DDLPTTMFQPVRAPCIQTAW	1	0	0	7822	AAG48731.1	P03410
DDNGDRPPEPAAQGESSTQK	1	0	0	7833	AAA45411.1	P03410
DECHAQDATSILGI	1	0	0	7920	Q81258.3	P27958
DECHAVDSTTILGI	1	0	0	7921	P26660.3	P27958
DEFDPLVAEEDEREVSVPAEILR	1	0	0	7979	SRC279960	P27958
DEMEECSQHLPYIEQGMMLA	1	0	0	8095	P26664.3	P27958
DEQEQQEEQEQQEEQEQ	1	0	0	8131	YP_001129431.1	Q9QR71
DEVGLRTPQRFTDLV	1	0	0	8195	P06830.1	Q786F2
DFALELEFRNLTPGNTNTRVSRYSS	1	0	0	8233	P29326.1	Q81871
DFCGKGYHLMSFPQAAP	1	0	0	8239	NP_828851.1	P59594
DFDEMEECASHLPYIEQGMQ	1	0	0	8241	ABU97067.1	P27958
DGIMHTRCHCGAEI	1	0	0	8408	P26664.3	P27958
DGIMQTTCPCGAQI	1	0	0	8409	P26662.3	P27958
DGIYFAATEKSNVVRGW	1	0	0	8413	P59594.1	P59594
DGSNVLAALAALAE	1	0	0	8494	SRC279960	P27958
DGTRDTLPQSPGP	1	0	0	8503	NP_044666.1	P06484
DGVMSTRCPCGAAI	1	0	0	8514	Q81258.3	P27958
DGVRLHRYAPVCKPLLRE	1	0	0	8517	P26662.3	P27958
DHCPVVEVNGVTIQV	1	0	0	8530	P69353.1	Q786F3
DHILEPSIPWKSKLLTLVQL	1	0	0	8544	AAF76481.1	P03381
DHMSIYKFMGRSHFLCTFTF	1	0	0	8554	P08617.1	P08617
DKGIAIPHDIDLGESRVVIQDYDNQ	1	0	0	8875	P29326.1	Q81871
DKGSDVESYSSMPPLEGEP	1	0	0	8877	P26662.3	P27958
DKKGKVVGLYGNGVV	1	0	0	8911	P14340.2	P17763
DKLTTREIEQVELLKRIYDKL	1	0	0	8937	AAR18269.1	A0A096XVH2
DKPGSKKTQGEKFFLIHSAD	1	0	0	8960	P08617.1	P08617
DLDFSAFDASLSPFMIREAG	1	0	0	9043	P08617.1	P08617
DLHPGSGKTRKYLPA	1	0	0	9110	AEX65549.1	P17763
DLLALSADQALQPPCPNLVSYSS	1	0	0	9157	AAA96674.1	P03381
DLPSGFNTLKPIFKLPL	1	0	0	9242	P59594.1	P59594
DLSNCMVALGELKLA	1	0	0	9281	P08362.1	Q786F2
DLVKFISDKIKFLNP	1	0	0	9319	P08362.1	Q786F2
DMIAAYTAALVSGTATA	1	0	0	9365	NP_828851.1	P59594
DNNDSGHSTGADTG	1	0	0	9511	P26661.3	P27958
DPDYVPPVVHGCPLPPT	1	0	0	9619	BAA01583.1	P27958
DPQARVAIKSLT	1	0	0	9733	P26664.3	P27958
DPRRRSRNLGKVIDTLTCGL	1	0	0	9751	BAA02670.1	P27958
DPVIDRLYLSSHRGV	1	0	0	9804	P08362.1	Q786F2
DQRPYCWHYPPKPCGIVPA	1	0	0	9899	AAA45676.1	P27958
DQYCADVAAEELMNA	1	0	0	9929	P06830.1	Q786F2
DRCTTFDDVQAPNYTQH	1	0	0	9956	P59594.1	P59594
DRLNQLESKVSGKGQQQQ	1	0	0	10010	AAS48456.1	P59595
DRSGAPTYSWGENDTDVFVL	1	0	0	10050	AAA45676.1	P27958
DRTAVTGASYFTSVDQSSVH	1	0	0	10057	P08617.1	P08617
DSAVAEFFQSFPSGEPSNSK	1	0	0	10080	P08617.1	P08617
DSGCVVSWKNKELKC	1	0	0	10125	AAB33855.1	P17763
DSGSRTPPDELALS	1	0	0	10131	P26660.3	P27958
DSITWQLQAAVLHV	1	0	0	10149	P26660.3	P27958
DSLNTGWLAGLFYHHKFNSS	1	0	0	10167	AAA45676.1	P27958
DSPDADLIEANLLWRQEMG	1	0	0	10200	P26662.3	P27958
DSRGAILRRQYNLSTSPLTSSVATG	1	0	0	10221	P29326.1	Q81871
DTGCAIDITRKEMRC	1	0	0	10340	NP_775667.1	P0DOH9
DVESYSSMPPLEGEPGDPDL	1	0	0	10584	BAB18806.1	P27958
DVKFPGGGQIVGGVYLLPRRGPRLG	1	0	0	10640	P26664.3	P27958
DVNAIDIEEPSGQT	1	0	0	10677	P27313.1	P27313
DVTRIESDSKVIVL	1	0	0	10753	P26661.3	P27958
DVTRIESESKVVVL	1	0	0	10754	P26660.3	P27958
DVVLMKVPTIPKFRDITQHF	1	0	0	10774	P08617.1	P08617
DVVRDLPSGFNTLKPI	1	0	0	10779	NP_828851.1	P59594
DVVSKLPLAVMG	1	0	0	10781	P27958.3	P27958
DVVSTLPQAVMG	1	0	0	10783	P29846.3	P27958
DVVSTLPQVVMG	1	0	0	10784	P26663.3	P27958
DVVTKLPLAVMG	1	0	0	10787	P26664.3	P27958
DWICEVLSDFKTWL	1	0	0	10812	P26664.3	P27958
DWICTVLTDFKTWL	1	0	0	10813	AAA45721.1	P27958
DWVCSILTDFKNWL	1	0	0	10832	P26661.3	P27958
DWVCSVLADFKAWL	1	0	0	10833	Q81258.3	P27958
DWVCTILTDFKNWL	1	0	0	10834	P26660.3	P27958
EAAAPVVESKWRAL	1	0	0	10983	P26662.3	P27958
EAHFTDPASIAARGY	1	0	0	11063	P17763.2	P17763
EAMTRYSAPPGDPPQPEYD	1	0	0	11139	P26662.3	P27958
EAMYTPHTVLQAVGA	1	0	0	11142	P0DTD1.1	P0DTD1
EASLPYGANKEGIVWVA	1	0	0	11189	AAS48456.1	P59595
EATSGLVMLCIHGSPVNSYTNTPYT	1	0	0	11204	BAA01867.1	Q81871
EDGVNYATGNLPGCSFSIFLLALLS	1	0	0	11341	P26664.3	P27958
EDINGIRRPKHLYV	1	0	0	11354	P27313.1	P27313
EDPVLAKKVPETFPELKPGE	1	0	0	11420	P08617.1	P08617
EDSITIPYQGSGKGV	1	0	0	11441	P08362.1	Q786F2
EEACKLTPPHSAKSKFGYG	1	0	0	11488	P26662.3	P27958
EEDEREISVPAEIL	1	0	0	11543	P26664.3	P27958
EEEEEEEGAGDGE	1	0	0	11576	NP_044666.1	P06484
EEEEGAGDGEHLE	1	0	0	11579	NP_044666.1	P06484
EELGEEIRLKVFVLG	1	0	0	11748	AAP79798.1	Q69027
EEMLDNRATLQAIAS	1	0	0	11787	P0DTC1.1	P0DTD1
EFDEMEACAPHLPYIEQGMQ	1	0	0	11963	BAA20975.1	P27958
EFDEMEECASHLPYIEQGMH	1	0	0	11966	AAC53941.1	P27958
EFDEMEECASHLPYIEQGMQ	1	0	0	11967	AAC53954.1	P27958
EFDEMEECASHLPYIEQGVQ	1	0	0	11968	AAA75355.1	P27958
EFDEMEECASQLPYIEQGMQ	1	0	0	11969	BAA01583.1	P27958
EFDEMEECGSHLPYIEQGMQ	1	0	0	11970	AAC53960.1	P27958
EFDEMEECPSHLPYIEQGMQ	1	0	0	11971	AAC53929.1	P27958
EFDEMEECSQHLPYIEQGMM	1	0	0	11974	AAA45677.1	P27958
EFEPVGSAPPSEGE	1	0	0	11987	P26661.3	P27958
EFYEKVTGTDLELIQILKDH	1	0	0	12111	P07299.1	Q9PZT0
EGAGDGEHLEGGD	1	0	0	12118	NP_044666.1	P06484
EGGDGTRDTLPQS	1	0	0	12169	NP_044666.1	P06484
EGHRMAWDMMMNWS	1	0	0	12184	SRC279960	P27958
EHLEGGDGTRDTL	1	0	0	12346	NP_044666.1	P06484
EIDKGIYQTSNFRVVPS	1	0	0	12417	P59594.1	P59594
EIRQVGDFHYVTGM	1	0	0	12571	P26664.3	P27958
EKLNNLLEGNDSDNDLSLEDF	1	0	0	12799	P03421.1	O42062
EKVTGTDLELIQILKDHYNI	1	0	0	12901	P07299.1	Q9PZT0
ELAAALRGMGINAV	1	0	0	12921	BAA03177.1	P27958
ELAAKLSGLGLNAV	1	0	0	12925	Q9WMX2.3	P27958
ELAAKLVALGINAV	1	0	0	12927	P26664.3	P27958
ELATKTFGSSGSSAVDSGTA	1	0	0	12955	P26662.3	P27958
ELGAFFSILQDMR	1	0	0	13064	AAO86636.1	O36307
ELGLISIEAASDI	1	0	0	13080	AAO86638.1	Q9E006
ELKLAALCHGEDSIT	1	0	0	13126	P08362.1	Q786F2
ELRQLAQSLIDTKVKEISNQEPLKL	1	0	0	13253	AAO86636.1	O36307
ELRYSWKTWGKAKMLSTELH	1	0	0	13267	CAA78918.1	P17763
ELYDTLKKVKKTV	1	0	0	13326	AAO86638.1	Q9E006
EMGEAAGIFMTATPP	1	0	0	13373	P14340.2	P17763
EPEQVELQPPPQGG	1	0	0	13641	P26660.3	P27958
EPEYFNSVCRLMKTI	1	0	0	13646	P0DTD1.1	P0DTD1
EPHDWTKNITDKIDQ	1	0	0	13658	ALG01342.1	Q05320
EPKKDKKKKTDEAQPL	1	0	0	13680	NP_828858.1	P59595
EPLRTSVDKPGSKKTQGEKF	1	0	0	13710	P08617.1	P08617
ERSDLEPSIPSEYM	1	0	0	14074	P26660.3	P27958
ESAGTQEDAAALRAFTEAMT	1	0	0	14110	P26662.3	P27958
ESLTTTSTALGKLQDVV	1	0	0	14208	NP_828851.1	P59594
ETRTTNQFLAVSKGN	1	0	0	14536	P08362.1	Q786F2
EVDGDVKLSSNLVIL	1	0	0	14641	P08362.1	Q786F2
EVGSHQVEPLRTSVDKPGSK	1	0	0	14704	P08617.1	P08617
EVIAPAVQTNWQKL	1	0	0	14721	P26664.3	P27958
EVKPGTPAQEIEML	1	0	0	14751	P27313.1	P27313
EVLYEAFDEMEECASKAALI	1	0	0	14774	Q9IZA3.1	P27958
EVRRVGDFHYITGA	1	0	0	14865	Q81258.3	P27958
EVTQHGSFSYVTGL	1	0	0	14887	P26661.3	P27958
EVTQHGSYHYITGL	1	0	0	14888	P26660.3	P27958
EVTRVGDFHYVTGM	1	0	0	14889	P26662.3	P27958
FAGNHVSPTHYVPESDAAAR	1	0	0	15184	AAA86907.1	P27958
FCIDPTKGGKKPAR	1	0	0	15328	P26661.3	P27958
FCVDPTKGGKKAAR	1	0	0	15352	P26660.3	P27958
FCVQPEKGGRKPAR	1	0	0	15356	P26663.3	P27958
FDFQVFPTKYHSGRLLFCFV	1	0	0	15384	P08617.1	P08617
FDIIAGAHWGILAGLA	1	0	0	15407	AAA45546.1	P27958
FDPLVAEEDEREIS	1	0	0	15439	P26664.3	P27958
FEKMVSLLSVLLSMQ	1	0	0	15579	P0DTC1.1	P0DTD1
FEPLRAETDDVEPS	1	0	0	15615	Q81258.3	P27958
FFAVSKPMGTQTHTMIF	1	0	0	15783	P59594.1	P59594
FFSTFKCYGVSATKLND	1	0	0	15903	P59594.1	P59594
FFTELDGVRLHRFA	1	0	0	15913	P26664.3	P27958
FFTEVDGVRLHRYA	1	0	0	15918	P26662.3	P27958
FFTPKESEQLKVIKTFEGIL	1	0	0	15925	AAO86638.1	Q9E006
FGCTWMNSTGFTKVCGAPPC	1	0	0	15959	AAA45676.1	P27958
FHPPSSNQCESTPPIAMDAW	1	0	0	16132	AAA45412.1	Q85601
FKDKVLGLLQRASQQEAEIR	1	0	0	16354	Q81487.3	P27958
FKEKILGLLQRATQQQAVIE	1	0	0	16359	AAC53966.1	P27958
FKEKVLGFISTTGQKAETLK	1	0	0	16360	AAA65789.1	P27958
FKEKVLGLLQRATQQQAVIE	1	0	0	16363	AAC03058.1	P27958
FKHLREFVFKNKDGFLY	1	0	0	16376	P59594.1	P59594
FKNKDGFLYVYKGYQPI	1	0	0	16417	P59594.1	P59594
FKQKALGLLQTASR	1	0	0	16437	P26664.3	P27958
FKQKALGLLQTSTKQAEAAA	1	0	0	16448	AAC53938.1	P27958
FKQKARGLLQTATKQAEAAA	1	0	0	16449	SRC279960	P27958
FLIDGPDTSECPNERRA	1	0	0	16649	Q6TFL5	P17763
FLNTEPSQLPPTAPPLLPHSNLDHI	1	0	0	16790	AAL05536.1	P03381
FLVNAWKSKKCP	1	0	0	16957	P29846.3	P27958
FLVNAWKSKKNP	1	0	0	16958	AAL91977.1	P27958
FLVNTWKSKKCP	1	0	0	16961	P26662.3	P27958
FLVNTWKSKKNP	1	0	0	16962	P26663.3	P27958
FLVQAWKSKKTP	1	0	0	16963	P26664.3	P27958
FNASDSVGQQIKVIPVDPYF	1	0	0	17129	P08617.1	P08617
FNMVYMPASWVMRIM	1	0	0	17203	P0DTC1.1	P0DTD1
FNVPIKEAGEDCHAP	1	0	0	17243	P08362.1	Q786F2
FPELKPGESRHTSDHMSIYK	1	0	0	17278	P08617.1	P08617
FPTKYHSGRLLFCFVPGNEL	1	0	0	17426	P08617.1	P08617
FQDLSDNPCKVDL	1	0	0	17466	AAO86638.1	Q9E006
FQQFGRDVSDFTDSVRDPKT	1	0	0	17524	P59594.1	P59594
FQSFPSGEPSNSKLSGFFQS	1	0	0	17531	P08617.1	P08617
FQSMRKHTPYRNGCLEPTLG	1	0	0	17535	AAG48731.1	P03410
FRDLTWCINPPERIK	1	0	0	17572	P08362.1	Q786F2
FRSDTLYLTQDLFLPFY	1	0	0	17644	P59594.1	P59594
FSILMAQDTLDQNL	1	0	0	17743	P26660.3	P27958
FSPGPSQKIQLVNT	1	0	0	17801	BAD73977.1	P27958
FTDSVRDPKTSEILDIS	1	0	0	17929	P59594.1	P59594
FTFSPRRHWTTQGCNCSIYP	1	0	0	17960	AAA45676.1	P27958
FTKVCGAPPCVIGGAGNNTL	1	0	0	17997	AAA45676.1	P27958
FTKWTWETKGDL	1	0	0	17998	P27312.1	P27312
FTPGAKQNIQLINT	1	0	0	18037	Q03463.1	P27958
FTQCSMNVVSKTLFRKSPIY	1	0	0	18053	P08617.1	P08617
FVFNGTSWFITQRNFFS	1	0	0	18161	NP_828851.1	P59594
FVGAGLAGAAIGSV	1	0	0	18173	P26664.3	P27958
FVVSGLAGAAIGGI	1	0	0	18320	Q81258.3	P27958
FWRGDLVFDFQVFPTKYHSG	1	0	0	18364	P08617.1	P08617
GAGGGAGGAGAGGGAGGAGA	1	0	0	18588	P03211.1	P03211
GAGKALTGLSTGTSQNTRIS	1	0	0	18595	P07299.1	Q9PZT0
GALNTPKDHIGTRNPNNNA	1	0	0	18671	AAS48456.1	P59595
GAQAVARSLDWTKVTLDGR	1	0	0	18736	AAG16766.1	Q81871
GAQITGHVKNGSMRIVGPKT	1	0	0	18742	P26662.3	P27958
GARSLTPCTCGSSD	1	0	0	18753	AAA45721.1	P27958
GCPLPSTKAPPIPPPRRK	1	0	0	18893	P26662.3	P27958
GCQSWTCPYTGAVSSPYWKFQHDVN	1	0	0	18895	AAA96674.1	P03381
GDGEHLEGGDGTR	1	0	0	18985	NP_044666.1	P06484
GDIVQQPSDETAAS	1	0	0	19007	P26661.3	P27958
GDSSNTGAGKALTGLSTGTS	1	0	0	19119	P07299.1	Q9PZT0
GDYSPSCCTLTIGVSSYHSKP	1	0	0	19192	AAA96674.1	P03381
GEGAPPAKRARTDQME	1	0	0	19269	AAA45723.1	P29996
GEGAVQWMNRLIAFASRGNH	1	0	0	19276	BAB18806.1	P27958
GEGPVQWMNRLIAFASRGNH	1	0	0	19289	Q81495.3	P27958
GEIRPSAPPLPPVA	1	0	0	19311	Q03499.1	Q81870
GFDEMEECASHLPYIEQGMQ	1	0	0	19511	AAC53946.1	P27958
GFFGAIAGFIE	1	0	0	19520	SRC279975	P03460
GFMKQYGECLGDINARD	1	0	0	19585	NP_828851.1	P59594
GFYTTTGIGYQPYRVVV	1	0	0	19657	P59594.1	P59594
GGAKTPSDAVQNILQKIEKIKNTEE	1	0	0	19678	AAA45992.1	Q6SW99
GGAKTPSDAVQNISQKIEKIKNTEE	1	0	0	19679	SRC7948	Q6SW99
GGESSEELSESSFFNLIT	1	0	0	19723	P07298.1	Q9PZT1
GGFWGDRVDSQPFAIPYIHPTNPFA	1	0	0	19736	P29326.1	Q81871
GGIKITHFTTWTSIPTLAAQ	1	0	0	19887	P08617.1	P08617
GGITGSMSLASGKSLLHEVDKD	1	0	0	19891	AAL05536.1	P03381
GGTYVTGGTMAKNTLGITSLFSPG	1	0	0	20062	Q9WMX2.3	P27958
GGYYSASYSDPCSLK	1	0	0	20108	AAL05536.1	P03381
GHEWVTDFKGKTVWF	1	0	0	20130	P14340.2	P17763
GHIELEGKPALVPDKEVLYQ	1	0	0	20141	Q81258.3	P27958
GHIELGGKPAIVPDKEVLYQ	1	0	0	20143	Q81594	P27958
GHIELGGKPALVPDKEVLYQ	1	0	0	20144	AAC03058.1	P27958
GHIELGGKPALVPDRQVLYQ	1	0	0	20145	Q81487.3	P27958
GHWMDATFNTKTA	1	0	0	20197	AAO86638.1	Q9E006
GHWSRDCTQPRPPPGPCPLCQDP	1	0	0	20199	AAD34841.1	P03346
GIGSAVVSFAIKWE	1	0	0	20285	P26662.3	P27958
GIGVTQNVLYENQKQIA	1	0	0	20288	NP_828851.1	P59594
GIIWVAVILHPRLV	1	0	0	20310	P26661.3	P27958
GITLKQATTAPCAVMDITGV	1	0	0	20462	P08617.1	P08617
GKNRAINMLKRGLPR	1	0	0	20650	NP_775663.1	P19110
GLDHILSLADIEEEQMIQSV	1	0	0	20797	P08617.1	P08617
GLDLLPWEQGGLCKAIQEQCCFLN	1	0	0	20803	SRC276213	P03383
GLLRYHTYARFG	1	0	0	21026	NP_740550.1	P08617
GLVRKNLVQFGVGEKNGCVR	1	0	0	21210	P08617.1	P08617
GMGVSCTVTREDGTNRR	1	0	0	21277	P06830.1	Q786F2
GMMLAEQFKQKALGLLQTAS	1	0	0	21313	P26664.3	P27958
GNFGDQDLIRQGTDYKHW	1	0	0	21424	AAS48456.1	P59595
GNKTLAGPKGPVTQ	1	0	0	21459	P26661.3	P27958
GNKTLAGSRGPVTQ	1	0	0	21460	P26660.3	P27958
GNQHVDDRPSPAPAPKRALGTL	1	0	0	21502	ADE95846.1	Q913Y7
GPRLGVRAIRKTSERSQPRG	1	0	0	21756	BAA02670.1	P27958
GPSYGFQYSPGQRVEFLVNT	1	0	0	21804	P26662.3	P27958
GPVYCFTPSPVVVGTTDR	1	0	0	21831	P27958.3	P27958
GPVYVSDSVTLVNVATGAQAVARSL	1	0	0	21834	P29326.1	Q81871
GQIFSRSASPIPR	1	0	0	21888	AAD50663.1	P03362
GQLKLNWFKKGSSIG	1	0	0	21908	P14340.2	P17763
GQLSDHPHALSSSSSHAEPR	1	0	0	21912	P07299.1	Q9PZT0
GQRVEFLVQAWKSK	1	0	0	21953	P26664.3	P27958
GRGYNVSSIVTMTSQ	1	0	0	22063	P06830.1	Q786F2
GRIILSGKPAIIPDREALYQ	1	0	0	22074	AAC53962.1	P27958
GRIILSGKPAIIPDREVLYQ	1	0	0	22075	AAC53965.1	P27958
GRIILSGKPATIPDREALYR	1	0	0	22076	AAC53955.1	P27958
GRIILSGKPATIPDREAVLY	1	0	0	22077	SRC279960	P27958
GRIILSGKPATIPDREVLYR	1	0	0	22078	AAC53938.1	P27958
GRIILSGKPATVPDREVLYQ	1	0	0	22079	AAC53954.1	P27958
GRIILSGKPAVIPDRELLYR	1	0	0	22080	AAC53929.1	P27958
GRIILSGKPAVIPDREVLYQ	1	0	0	22081	AAC53946.1	P27958
GRIILSGKPAVIPDREVLYR	1	0	0	22082	AAC53960.1	P27958
GRIILSGKPAVVPDREVLYQ	1	0	0	22083	ABU97068.1	P27958
GRIILSGRPAIIPDREALYQ	1	0	0	22084	AAC53969.1	P27958
GRIILSGRPAIIPDREVLYQ	1	0	0	22086	AAC53943.1	P27958
GRIILSGRPAIIPDREVLYR	1	0	0	22087	AAC53967.1	P27958
GRIILSGRPAIVPDRELLYQ	1	0	0	22088	AAA72945.1	P27958
GRIILSGRPAVIPDREVLYQ	1	0	0	22089	BAA06303.1	P27958
GRIILSGRPAVIPDREVLYR	1	0	0	22090	AAA75355.1	P27958
GRIILSGRPAVVPDREVLYQ	1	0	0	22091	AAA79971.1	P27958
GRIILSGRPAVVPDREVLYR	1	0	0	22092	BAA20975.1	P27958
GRIILSGRPVIVPDREVLYR	1	0	0	22093	AAC53963.1	P27958
GRIILTGKPAVIPDREVLYQ	1	0	0	22094	AAC53934.1	P27958
GRIVLSGKPAIIPDREVLYR	1	0	0	22104	CAB53095.1	P27958
GRIVLSGRPAIIPDREVLYR	1	0	0	22105	BAA01582.1	P27958
GRIVLSGRPAVIPDREVLYQ	1	0	0	22106	BAA01728.1	P27958
GRIVLSGSPAIVPDREVLYQ	1	0	0	22107	ABU97067.1	P27958
GRLGIYRYVSTGER	1	0	0	22121	P26660.3	P27958
GRLGTYRYVASGER	1	0	0	22122	Q81258.3	P27958
GRLGTYRYVSSGER	1	0	0	22123	BAA03177.1	P27958
GRLHINQRTVVAPDKEVLYE	1	0	0	22124	AAC53939.1	P27958
GRLHLINQRAVVAPDKEVLY	1	0	0	22125	SRC279960	P27958
GRLHLNDQVVVTPDKEILYE	1	0	0	22126	AAP55688.1	P27958
GRLHLNDRVVVAPDKEILYE	1	0	0	22128	BAA01761.1	P27958
GRLHVNERAVVAPDKEVLYE	1	0	0	22129	AAC53944.1	P27958
GRLHVNQRAVVAPDKEVLYE	1	0	0	22130	BAA00792.1	P27958
GRLVLSGKPAIIPDREVLYR	1	0	0	22145	AAC53959.1	P27958
GRRQPIPKARRPEGRTWAQPGYPWP	1	0	0	22194	P26664.3	P27958
GRVASSTQSLVSWLSQGPSQK	1	0	0	22229	BAA14233.1	P27958
GRVILSGKPAIIPDREVLYR	1	0	0	22236	BAA01515.1	P27958
GRVILSGKPATIPDREVLYQ	1	0	0	22237	AAC53937.1	P27958
GRVILSGRPAIVPDREVLYR	1	0	0	22238	AAC53968.1	P27958
GRVVLSGQPAVIPDREVLYQ	1	0	0	22247	ABL63009.1	P27958
GRWNPQPGVYPPHAA	1	0	0	22253	NP_050020.1	Q9PZT0
GSAGHTTAGLVGLLTPGAKQN	1	0	0	22269	AAB67037.1	P27958
GSAGHTVSGFVSLLAPGAKQN	1	0	0	22271	AAA45676.1	P27958
GSGKTRKYLPAIVRE	1	0	0	22346	AEX65549.1	P17763
GSHLPYIEQGMQLAEQFKQK	1	0	0	22367	AAC53960.1	P27958
GSKTLAGPKGPITQ	1	0	0	22396	P26662.3	P27958
GSQLPCEPEPDVAVLTSML	1	0	0	22469	P26662.3	P27958
GSRTLAGAKHPALQ	1	0	0	22491	Q81258.3	P27958
GSSDLYLVTRHADVIPVRRR	1	0	0	22497	P26664.3	P27958
GSSGSSAVDSGTATGPPDQA	1	0	0	22505	P26662.3	P27958
GSTAHNARTLTGMFSLGARQK	1	0	0	22536	P26660.3	P27958
GTKSLEPCTCGAVD	1	0	0	22732	P26660.3	P27958
GTPSMDALSALLSNTLSLAS	1	0	0	22786	AAA45412.1	Q85601
GTRIRFKDDTSFED	1	0	0	22799	P27313.1	P27313
GTRTIASPKGPVIQ	1	0	0	22806	P26664.3	P27958
GVLSVDLSLTVELKI	1	0	0	23048	P06830.1	Q786F2
GVLTPSSKRFQPFQQFG	1	0	0	23051	P59594.1	P59594
GVMLAAQMFIVSPQ	1	0	0	23058	P26660.3	P27958
GVPIELQVECFTWDQ	1	0	0	23096	P06830.1	Q786F2
GVSGSSITTLSSGPHSLSPA	1	0	0	23142	AAC56957.1	Q2HR63
GVTRPSAPPLPHVV	1	0	0	23176	P69616.1	Q81870
GWGLHQPPPQIFLKILPQSG	1	0	0	23246	P07299.1	Q9PZT0
GWGLNWDLGLSQWAREALQTGIT	1	0	0	23247	AAL05536.1	P03381
GWVFGSTMNNKSQSVII	1	0	0	23296	P59594.1	P59594
GYKVLVLNPSVAATLGFG	1	0	0	23392	P29846.3	P27958
GYLPISGEMEKVT	1	0	0	23404	AAO86638.1	Q9E006
GYNVSSIVTMTSQGM	1	0	0	23422	P08362.1	Q786F2
GYPWPLYGNEGCGWAGWLLSPRGSR	1	0	0	23432	P26664.3	P27958
GYQPYRVVVLSFELLNA	1	0	0	23437	P59594.1	P59594
GYSDRVRSITLGNS	1	0	0	23455	AAB59927.1	Q86887
HASGHRMAWDMMMNWSPTTA	1	0	0	23564	BAA02670.1	P27958
HDSPTHYVPESDAAARVTQI	1	0	0	23645	AAA75355.1	P27958
HEQQLVTARQKLK	1	0	0	23727	AAO86636.1	O36307
HFKDPQYPVWELTIRVWSEL	1	0	0	23791	P08617.1	P08617
HFLCTFTFNSNNKEYTFPIT	1	0	0	23797	P08617.1	P08617
HGKEELRFPRGQGVPI	1	0	0	23917	AAS48456.1	P59595
HGVRGLTNLFS	1	0	0	23965	BAA02347.1	P27958
HGVRGLTSLFS	1	0	0	23966	BAA02343.1	P27958
HGVTKPKQVIKLDADPVESQ	1	0	0	23972	P08617.1	P08617
HHFQSHGQLSDHPHALSSSS	1	0	0	23985	P07299.1	Q9PZT0
HHPSTNQEQTSLYVQAS	1	0	0	24012	P04664.1	P03452
HIDLLVGSATLCSALYVGDL	1	0	0	24034	AAA45676.1	P27958
HIFYRRFLGKDGRRDPK	1	0	0	24046	YP_001129431.1	Q9QR71
HITHSGMEGMGVSCT	1	0	0	24104	P08362.1	Q786F2
HMTNYLEQPVSNDLS	1	0	0	24352	P06830.1	Q786F2
HNASGKEAKVCTISPIMGYS	1	0	0	24362	P07299.1	Q9PZT0
HPTNPFAPDVTAAAGAGPRVRQPAR	1	0	0	24518	P29326.1	Q81871
HRMAWNMMMNWSPT	1	0	0	24696	P27958.3	P27958
HSDHAESSWVNRGESSRKAY	1	0	0	24730	AAK01056.1	P09259
HSVRGFTSLFSA	1	0	0	24871	BAA02337.1	P27958
HSVRGLTSLFS	1	0	0	24872	BAA02342.1	P27958
HTFDDFCPECRPLGLQGCAFQSTVA	1	0	0	24910	P29326.1	Q81871
HTINHTFGNPVIPFKDG	1	0	0	24923	P59594.1	P59594
HTPGCVPCVREGNSSRCWVA	1	0	0	24954	BAA02670.1	P27958
HTPLFSFLTASPA	1	0	0	24960	NP_044666.1	P06484
HTSSMRGVYYPDEIFRS	1	0	0	24978	P59594.1	P59594
HTVMPLSAPTLVPQE	1	0	0	24998	P0DTD1.1	P0DTD1
HTYARFGIEIQVQINPTPFQ	1	0	0	25004	P08617.1	P08617
HTYSPHELSRVAAT	1	0	0	25009	P26661.3	P27958
HTYTPHELTRVASA	1	0	0	25010	P26660.3	P27958
HVAPTHYVTESDASQRVTQL	1	0	0	25021	AAU89634.1	P27958
HVAPTHYVVESDASQRVTQV	1	0	0	25022	BAA01761.1	P27958
HVDTSYECDIPIGAGIC	1	0	0	25031	NP_828851.1	P59594
HVIWDVGLQSS	1	0	0	25054	CAA29172.1	Q86887
HVSPAHYVPESDAAARVTAL	1	0	0	25092	Q81495.3	P27958
HVSPRHYVPESEPAARVTQI	1	0	0	25093	AAA45721.1	P27958
HVSPTHYVPESDAAAKVTAL	1	0	0	25095	Q68870.1	P27958
HVSPTHYVPESDAAARVTQI	1	0	0	25096	AAA86907.1	P27958
HVWIPPLNARGGRDAIILLMCAV	1	0	0	25119	AAA72945.1	P27958
HYTNESKFKFILE	1	0	0	25200	AAO86638.1	Q9E006
IAAEQDRNTREVFAQVK	1	0	0	25219	NP_828851.1	P59594
IADYNYKLPDDFMGCVL	1	0	0	25250	P59594.1	P59594
IAGLIAIVMVTILLCCM	1	0	0	25293	NP_828851.1	P59594
IAHQFKEKILGLLQRATQQQ	1	0	0	25308	AAC53966.1	P27958
IAHQFKEKVLGLLQRATQQQ	1	0	0	25309	AAC03058.1	P27958
IAPGQTGVIADYNYKLP	1	0	0	25378	P59594.1	P59594
IAQQFKDKVLGLLQRASQQE	1	0	0	25397	Q81487.3	P27958
IAYFSMVGNWAKVLVVLLLFAGVDA	1	0	0	25480	P26664.3	P27958
ICESAGVQEDAASL	1	0	0	25497	P26664.3	P27958
IDANDCLVTPSVK	1	0	0	25538	AAO86638.1	Q9E006
IDAVNKRGRKQNKRG	1	0	0	25541	NP_775663.1	P19110
IDMPSWPPVQSTSSPGTPSM	1	0	0	25631	AAA45412.1	Q85601
IDQKVKEISNQEPL	1	0	0	25653	P27313.1	P27313
IDRLITGRLQSLQTY	1	0	0	25662	P0DTC2.1	P0DTC2
IEEVALGHEGEIPF	1	0	0	25791	P26661.3	P27958
IEEVALGQEGEIPF	1	0	0	25792	P26660.3	P27958
IEEVALSNTGEIPF	1	0	0	25794	P26662.3	P27958
IEEVALSTTGEIPF	1	0	0	25795	P26664.3	P27958
IEKTNEKFHQIEK	1	0	0	25863	0704243B	P03452
IEPSWADVKKDLISY	1	0	0	25929	P14340.2	P17763
IGTRNPNNNAATVLQL	1	0	0	26329	NP_828858.1	P59595
IGVTGVIIAVIALFC	1	0	0	26343	ALG01342.1	Q05320
IIHDFVDKTLPDQGD	1	0	0	26510	ALG01342.1	Q05320
IIMDEAHFTDPASIA	1	0	0	26592	P17763.2	P17763
IIMYAPTLWARMIL	1	0	0	26600	P26662.3	P27958
IINNSTNVVIRACNFEL	1	0	0	26610	P59594.1	P59594
IIPDREVLYREFDEMEECSQ	1	0	0	26623	P26664.3	P27958
IKRRLRTLILAPTRV	1	0	0	26895	ACA48751.1	P17763
IKVIPVDPYFFQMTNTNPDQ	1	0	0	26927	P08617.1	P08617
ILAPTRVVAAEMEEA	1	0	0	26965	P14340.2	P17763
ILEENMEVEIWTREGEKKKL	1	0	0	27016	NP_740321.1	P17763
ILRKSRRFAQALPV	1	0	0	27291	P26664.3	P27958
ILRRHVGQGEGAVQWMNRLI	1	0	0	27307	AAF59945.1	P27958
ILYEAFDEMEECASKAALIE	1	0	0	27422	AAF59945.1	P27958
IMASENSSAMVQVHS	1	0	0	27448	AGB56758.1	Q05320
IMASKTVGTAEEKL	1	0	0	27451	P27313.1	P27313
IMGGECPTAEDMVN	1	0	0	27494	Q81258.3	P27958
IMGYSTPWRYLDFNALNLFF	1	0	0	27498	P07299.1	Q9PZT0
IMSGEKPSMEDVVN	1	0	0	27554	P26660.3	P27958
IMSGEKPTVEDVVN	1	0	0	27555	P26661.3	P27958
IMTVTMTFKLGPRKATGRWN	1	0	0	27573	P07299.1	Q9PZT0
INAYTTGPCTPSPA	1	0	0	27595	P26662.3	P27958
INCYTEGPCVPKPP	1	0	0	27598	P26661.3	P27958
INCYTEGQCVPKPA	1	0	0	27599	P26660.3	P27958
INEYTTGPSTPCPS	1	0	0	27627	Q81258.3	P27958
INLRTNNSATIV	1	0	0	27685	AAA74400.1	Q86887
INNVNLYYVFSKIFGKSPVF	1	0	0	27703	P08617.1	P08617
INPTPFQQGGLICAMVPGDQ	1	0	0	27722	P08617.1	P08617
INQRTVVAPDKEVLYEAFDE	1	0	0	27730	AAC53939.1	P27958
IPHDIDLGESRVVIQDYDNQHEQDR	1	0	0	27861	P29326.1	Q81871
IPKPFFRDEVSFCV	1	0	0	27903	P26660.3	P27958
IPPPRRKRTVVLTE	1	0	0	27980	P26662.3	P27958
IPRFKVSPYLFNVPI	1	0	0	28041	P08362.1	Q786F2
IQQVVDADSKIVQLS	1	0	0	28211	P0DTC1.1	P0DTD1
IRFKDDTSFEDING	1	0	0	28291	P27313.1	P27313
IRSAEVVSRMLVH	1	0	0	28396	AAO86638.1	Q9E006
IRSEELSFTVVSNGA	1	0	0	28398	NP_066246.1	Q05320
IRYQTTATKSEHTGR	1	0	0	28423	QTX93491.1	P17763
ISESQGNEEDERNL	1	0	0	28482	P26661.3	P27958
ISESQGTEEDERNL	1	0	0	28483	P26660.3	P27958
ISFHFQMEKQVIH	1	0	0	28492	AAO86638.1	Q9E006
ISGHRMAWDMMMNWS	1	0	0	28509	ABR25251.1	P27958
ISPCAFGGVSVITPGTN	1	0	0	28643	NP_828851.1	P59594
ISYANGSGLDERPY	1	0	0	28786	P27958.3	P27958
ITGHRMAWDMMLNWS	1	0	0	28910	AAP55688.1	P27958
ITGHRMAWDMMVNWS	1	0	0	28914	SRC279960	P27958
ITGQRMAWDMMMNWS	1	0	0	28922	AEI00313.1	P27958
ITLPQDAVSRTQRRGRTGRG	1	0	0	28982	AAA45676.1	P27958
ITRVESENKVVILDSFDPLV	1	0	0	29077	AGN33396.1	P27958
ITTIEDPVLAKKVPETFPEL	1	0	0	29116	P08617.1	P08617
ITVHTGDQHQVGNET	1	0	0	29132	QHR82515.1	P17763
ITYNESHSSDQRPY	1	0	0	29171	Q9WMX2.3	P27958
IVDLMCHATFTMRLL	1	0	0	29233	P17763.2	P17763
IVWVATEGALNTPKDHI	1	0	0	29504	AAS48456.1	P59595
KAAASKVKANLLSV	1	0	0	29744	P26664.3	P27958
KAGSTVYAVTAVTSIFSVG	1	0	0	29812	SRC279960	P27958
KAISQIQESLTTTSTAL	1	0	0	29832	NP_828851.1	P59594
KAKLMPQLPGIPFV	1	0	0	29839	P26664.3	P27958
KALENKKKQLSAGGKNLS	1	0	0	29852	CAA44973.1	P29996
KALTGLSTGTSQNTRISLRP	1	0	0	29879	P07299.1	Q9PZT0
KANGNGSGDNGDTTW	1	0	0	29899	P03277.3	P03277
KARRSEGRSWAQ	1	0	0	29938	Q81258.3	P27958
KATAACRAAKLQDCTMLVN	1	0	0	29957	P26662.3	P27958
KDISQLTQAIVKNHKNLLKIAQY	1	0	0	30178	AAA96674.1	P03381
KDNRIPSYGVLSVDL	1	0	0	30220	P08362.1	Q786F2
KEFSEVEGRIQDLEKYV	1	0	0	30386	0704243B	P03452
KEGEKKKLRPRWLDA	1	0	0	30395	QHR82521.1	P17763
KEGERKKLRPRWLDA	1	0	0	30397	P17763.2	P17763
KERASRVKARMLTI	1	0	0	30585	Q81258.3	P27958
KERSSLRYGNVLDV	1	0	0	30597	P27313.1	P27313
KEVPALTAVETGAT	1	0	0	30661	ACK37265.1	P03300
KFLNPDREYDFRDLT	1	0	0	30774	P08362.1	Q786F2
KFQPESPARLASAILNA	1	0	0	30831	Q6TFL5	P17763
KGIYQTSNFRVVPSGDVVRF	1	0	0	30988	P59594.1	P59594
KGLPIRYQTTATKSE	1	0	0	31003	QTX93489.1	P17763
KHKKVSTNLCTHSFRKKQVR	1	0	0	31124	P59633.1	P59633
KHLYVSMPTAQSTM	1	0	0	31133	P27313.1	P27313
KHWIGRLMWWNQYT	1	0	0	31165	Q81258.3	P27958
KINLADRMLGLSGVQEIKEQ	1	0	0	31367	P08617.1	P08617
KKISNCVADYSVLYNST	1	0	0	31581	P59594.1	P59594
KKPNRQGLGYYSPSYNDP	1	0	0	31664	NP_041006.1	P03383
KKSAAEASKKPRQKRTATKQYNVTQ	1	0	0	31693	ABI96968.1	P59595
KLDDKDPQFKDNVILL	1	0	0	31780	AAS48456.1	P59595
KLDVVKLLYNEQFAVQGLLR	1	0	0	31794	P08617.1	P08617
KLFIRQEEVQQELYSP	1	0	0	31847	P59635.1	P59635
KLGVWKSPTDMQSWV	1	0	0	31894	P08362.1	Q786F2
KLIAQGGKAKICGL	1	0	0	31903	Q81258.3	P27958
KLLSQGGRAATCGK	1	0	0	32006	P26662.3	P27958
KLNDLCFSNVYADSFVV	1	0	0	32037	P59594.1	P59594
KLNTDHAGSNDNIALLVQ	1	0	0	32059	YP_009825055.1	P59596
KLPDDFMGCVLAWNTRN	1	0	0	32070	P59594.1	P59594
KLSYGIATVREVLSD	1	0	0	32185	P0DTD1.1	P0DTD1
KMDTKPTDPTGIEP	1	0	0	32296	P27313.1	P27313
KNDGTTVDLTVDQAWRGKGE	1	0	0	32462	P08617.1	P08617
KNEQAGQVQVLSSV	1	0	0	32475	P26661.3	P27958
KNGKKVIQLSRKTFD	1	0	0	32500	P14340.2	P17763
KNHKNLLKIAQYAAQNRRGLDLL	1	0	0	32506	AAU04921.1	P03381
KNPHNDMLNVNLAKTNDAIK	1	0	0	32589	P08617.1	P08617
KNQVEGEVQIVSTATQTFLA	1	0	0	32599	AAB67037.1	P27958
KNVVTGEVQVLYTA	1	0	0	32635	SRC279960	P27958
KPAIIPDREVLYREFDEMEE	1	0	0	32650	AAA45676.1	P27958
KPDYEPPVVHGCPLPPP	1	0	0	32684	P26664.3	P27958
KPNRPVVPSPDPN	1	0	0	32812	NP_044666.1	P06484
KPTTFMLKYDENGTITD	1	0	0	32912	P59594.1	P59594
KQGGENFAYLTAYQA	1	0	0	32984	P26661.3	P27958
KQNIQLINTNGSWH	1	0	0	33043	P27958.3	P27958
KQQGLNFSYLAAYQA	1	0	0	33055	ADE10208.1	P27958
KQSGENFAYLTAYQA	1	0	0	33065	P26660.3	P27958
KQSGENLPYLVAYQA	1	0	0	33066	P26664.3	P27958
KRAASKVSARLLTV	1	0	0	33107	P26661.3	P27958
KRLHQWINEDCSTP	1	0	0	33183	P26662.3	P27958
KRTATKQYNVTQAFGRR	1	0	0	33220	AAS48456.1	P59595
KRYISWCLWWLQYF	1	0	0	33259	P26664.3	P27958
KSEFDRDAAMQRKLE	1	0	0	33297	P0DTC1.1	P0DTD1
KSEHTGREIVDLMCH	1	0	0	33299	P27909.2	P17763
KSKFGYSAKDVRSL	1	0	0	33366	SRC279960	P27958
KSRYGFGAKEVRSL	1	0	0	33504	P26661.3	P27958
KSVCGPVYCFTPSPVVVGTT	1	0	0	33541	AAA45676.1	P27958
KTLLSRFLWWLCYL	1	0	0	33761	P26660.3	P27958
KTMIRFGDVGLDLDFSAFDA	1	0	0	33776	P08617.1	P08617
KTSVDCNMYICGDSTEC	1	0	0	33874	NP_828851.1	P59594
KVKVEYQKTMGSM	1	0	0	34082	AAO86638.1	Q9E006
KVLHKRTLGLSAMSTT	1	0	0	34103	ABK27207.1	Q69027
KVLSPLQDNNDSGH	1	0	0	34115	P26661.3	P27958
KVNFPHGMLDLEEIAANSKD	1	0	0	34135	P08617.1	P08617
KVTAFQHQNSKKTTK	1	0	0	34210	P59633.1	P59633
KVVGLYGNGVVTRSG	1	0	0	34231	P14340.2	P17763
LAAEFKQKALGLLQTATKQA	1	0	0	34661	AAA79971.1	P27958
LAEQFKQKALGLLQQASKQA	1	0	0	34744	AAC53936.1	P27958
LAEQFKQKALGLLQTATRQA	1	0	0	34752	AAC53943.1	P27958
LAEQFKQKALGLLQTSTKQA	1	0	0	34754	AAC53938.1	P27958
LAEQFKQKARGLLQTATKQA	1	0	0	34755	SRC279960	P27958
LAEQLKQKALGLLQTATKQA	1	0	0	34757	AAC53956.1	P27958
LAGHGAFQITSLFTRG	1	0	0	34779	SRC279960	P27958
LALLSCLTVPASAYQVRNSTGLYHV	1	0	0	34854	P26664.3	P27958
LALPAPHLTLPFNWTHCFDPQIQ	1	0	0	34858	A45714	P03381
LALSADQALQPPCPNLVSYSSYH	1	0	0	34862	AAA96674.1	P03381
LAPHSALALLEDTMDYPARAHTFDD	1	0	0	34904	BAA01867.1	Q81871
LAPSTLRSLRKRRLSSP	1	0	0	34914	YP_001129431.1	Q9QR71
LAPVPPPATRRRRAVPI	1	0	0	34925	P03383.1	P03383
LARGSPPSLASSSASQLSA	1	0	0	34942	P26662.3	P27958
LASPGESQDTPGPC	1	0	0	34968	SRC279960	P27958
LATCPEHQLTWDPIDGRVVS	1	0	0	34981	AAG48731.1	P03410
LATVAYFNMVYMPAS	1	0	0	34992	P0DTC1.1	P0DTD1
LAWLYAAVINGDRWF	1	0	0	35022	P0DTC1.1	P0DTD1
LCENPEWAPLKDNRI	1	0	0	35050	P08362.1	Q786F2
LCLFLLPSLATVAYF	1	0	0	35072	P0DTC1.1	P0DTD1
LCPFGEVFNATKFPSVY	1	0	0	35083	P59594.1	P59594
LCQYLNTLTLAVPYN	1	0	0	35092	P0DTD1.1	P0DTD1
LCSALYVGDLCGSVFLVGQL	1	0	0	35094	AAA45676.1	P27958
LDAYNMMISAGFSLW	1	0	0	35122	P0DTD1.1	P0DTD1
LDENGLLLGVHPRLAQRILF	1	0	0	35143	P08617.1	P08617
LDFSLPSSSSYSY	1	0	0	35161	AAO86638.1	Q9E006
LDKNHVADIDKLID	1	0	0	35199	P27313.1	P27313
LDMYSVMLTNDNTSR	1	0	0	35230	P0DTD1.1	P0DTD1
LDNPLENPSSLFDLVARIKN	1	0	0	35244	P07299.1	Q9PZT0
LDPMVEERSDLEPS	1	0	0	35253	P26660.3	P27958
LDSMTEVEDDREPS	1	0	0	35292	P26661.3	P27958
LDTEVAASCGGVVL	1	0	0	35304	P26664.3	P27958
LEGKPALVPDKEVLYQQYDE	1	0	0	35488	Q81258.3	P27958
LEKMADQAMTQMYKQ	1	0	0	35555	P0DTD1.1	P0DTD1
LEWRNTSGLYVLT	1	0	0	35756	Q81258.3	P27958
LFDMSKFPLKLRGTA	1	0	0	35815	P0DTD1.1	P0DTD1
LFPTQIQVRNIMSP	1	0	0	35947	P27313.1	P27313
LFSLMPDVAHSLA	1	0	0	35982	AAO86638.1	Q9E006
LFTYHKFNSSGCPERLASCRSLDD	1	0	0	36007	SRC279960	P27958
LGGKPAIVPDKEVLYQQYDE	1	0	0	36124	Q81594	P27958
LGGKPALVPDKEVLYQQYDE	1	0	0	36126	AAC03058.1	P27958
LGGKPALVPDRQVLYQQYDE	1	0	0	36127	Q81487.3	P27958
LGINITNFRAILTAFSP	1	0	0	36167	P59594.1	P59594
LGMTATSADKNVPQLKPVSE	1	0	0	36223	P08617.1	P08617
LGPADGMVSKGWRL	1	0	0	36241	P26664.3	P27958
LGPADSLEGQGWRL	1	0	0	36244	AAA45721.1	P27958
LGPLYLIQATITTT	1	0	0	36264	Q81258.3	P27958
LGSINQAMVTRCEPVVCYLY	1	0	0	36319	P08617.1	P08617
LGVYDYLVSTQEFRY	1	0	0	36351	P0DTC1.1	P0DTD1
LHDIGNPKAIKCVPQ	1	0	0	36365	P0DTD1.1	P0DTD1
LHQPPPQIFLKILPQSGPIG	1	0	0	36413	P07299.1	Q9PZT0
LHTPGCVPCVREGNASRCWV	1	0	0	36438	AAA45676.1	P27958
LHYRNQGWRSVETSGVAEEEATSGL	1	0	0	36443	P29326.1	Q81871
LIGLLAIAGIRLHRAAIYTAEIHK	1	0	0	36538	P08362.1	Q786F2
LIIMDEAHFTDPASI	1	0	0	36560	P14340.2	P17763
LIKNQCVNFNFNGLTGT	1	0	0	36579	P59594.1	P59594
LINQRAVVAPDKEVLYEAFD	1	0	0	36645	SRC279960	P27958
LINTNGSWHINRTALNCNDSLNTGA	1	0	0	36649	SRC279960	P27958
LKCSVKSFEIDKGIYQT	1	0	0	36815	P59594.1	P59594
LKDAERAVEVDPDD	1	0	0	36816	P27313.1	P27313
LKGACSCGSCCKFDEDD	1	0	0	36856	NP_828851.1	P59594
LKIKIASGFGPLITH	1	0	0	36890	P08362.1	Q786F2
LKILPQSGPIGGIKSMGITT	1	0	0	36893	P07299.1	Q9PZT0
LKLFAAETLKATEET	1	0	0	36937	P0DTD1.1	P0DTD1
LKPIFKLPLGINITNFR	1	0	0	36991	P59594.1	P59594
LKQKALGLLQTATKQAEAAA	1	0	0	36999	AAC53956.1	P27958
LKSKIQGLLQQASK	1	0	0	37021	P26660.3	P27958
LKSKIQGLLQQATR	1	0	0	37023	P26661.3	P27958
LLFVGVGLFLLPAR	1	0	0	37304	P26660.3	P27958
LLISQAEAALENLVILNAAS	1	0	0	37425	BAA01582.1	P27958
LLKIAQYAAQNRRGLDLLFWEQG	1	0	0	37441	AAU04921.1	P03381
LLLTVGGIFLLPAR	1	0	0	37560	SRC279960	P27958
LLPHSNLDHILEPSIPWKSKLLT	1	0	0	37661	AAA96674.1	P03381
LLRSTSQKSIVAYTMSL	1	0	0	37758	NP_828851.1	P59594
LLSPRGSRPSWG	1	0	0	37814	P27958.3	P27958
LLSVGVGIFLLPAR	1	0	0	37833	P26661.3	P27958
LLVILAGPCILRQLRHLPSRVRY	1	0	0	37899	AAU04921.1	P03381
LLYRLGAVQNEITLTHPVTKYIMTC	1	0	0	37987	P26664.3	P27958
LMESELVIGAVIIRGHLR	1	0	0	38014	P59596.1	P59596
LMSFPQAAPHGVVFLHV	1	0	0	38118	NP_828851.1	P59594
LNDQVVVTPDKEILYEAFDE	1	0	0	38192	AAP55688.1	P27958
LNDRVVVAPDKEILYEAFDE	1	0	0	38193	BAA01761.1	P27958
LNPSVAATLGFGAYMSKAHG	1	0	0	38311	P26662.3	P27958
LNTLTLAVPYNMRVI	1	0	0	38352	P0DTD1.1	P0DTD1
LPAIVREAIKRRLRT	1	0	0	38401	ACA48751.1	P17763
LPGCSFSIFLLALLSCLTVPASAYQ	1	0	0	38500	P26664.3	P27958
LPHSNLDHILEPSIPWKSKLLTLV	1	0	0	38524	AAL05539.1	P03381
LPHVVDLPQLGPRR	1	0	0	38528	P69616.1	Q81870
LPLRGKLSFWEAGTTKAGYPYNYNT	1	0	0	38586	P29326.1	Q81871
LPPVADLPQPGLRR	1	0	0	38632	Q03499.1	Q81870
LPQSGPIGGIKSMGITTLVQ	1	0	0	38659	P07299.1	Q9PZT0
LQAAVLHVPGCVPC	1	0	0	38799	P26660.3	P27958
LQAMRKYSPFRNGYMEPTLG	1	0	0	38810	AAG31572.1	P03409
LQNSMSGASADSTQA	1	0	0	38925	NP_828858.1	P59595
LQTTGRPSHEAPN	1	0	0	39001	NP_044666.1	P06484
LRFTSARRMETTVN	1	0	0	39089	ABK27207.1	Q69027
LRMAGHSLGRCDIKDLPK	1	0	0	39141	P59596.1	P59596
LRPGPVSQPYHHWDTDK	1	0	0	39164	P07299.1	Q9PZT0
LRRTQSMGIQLDQ	1	0	0	39198	AAO86636.1	O36307
LRTLILAPTRVVAAE	1	0	0	39225	P14340.2	P17763
LRYHNKVYCTTSKSA	1	0	0	39253	P26660.3	P27958
LSFSCYLSVTEQSEFYFPRA	1	0	0	39352	P08617.1	P08617
LSGHRMAWDMMMNWS	1	0	0	39367	BAA03375.1	P27958
LSGKPAIIPDREALYQEFDE	1	0	0	39370	AAC53962.1	P27958
LSGKPAIIPDREALYQQFDE	1	0	0	39371	AAA65789.1	P27958
LSGKPAIIPDREVLYQAFDE	1	0	0	39372	AAC53957.1	P27958
LSGKPAIIPDREVLYQEFDE	1	0	0	39373	AAC53965.1	P27958
LSGKPAIIPDREVLYREFDE	1	0	0	39375	P26664.3	P27958
LSGKPATIPDREALYREFDE	1	0	0	39376	AAC53955.1	P27958
LSGKPATIPDREAVLYQEFD	1	0	0	39377	SRC279960	P27958
LSGKPATIPDREVLYQEFDE	1	0	0	39378	AAC53937.1	P27958
LSGKPATIPDREVLYREFDE	1	0	0	39379	AAC53938.1	P27958
LSGKPATVPDREVLYQEFDE	1	0	0	39380	AAC53954.1	P27958
LSGKPAVIPDRELLYREFDE	1	0	0	39381	AAC53929.1	P27958
LSGKPAVIPDREVLYQAFDE	1	0	0	39382	AAC53931.1	P27958
LSGKPAVIPDREVLYQGFDE	1	0	0	39383	AAC53946.1	P27958
LSGKPAVIPDREVLYREFDE	1	0	0	39384	AAC53960.1	P27958
LSGKPAVVPDREVLYQEFDE	1	0	0	39385	ABU97068.1	P27958
LSGQPAVIPDREVLYQQFDE	1	0	0	39391	ABL63009.1	P27958
LSGRPAIIPDREALYQEFDE	1	0	0	39392	AAC53969.1	P27958
LSGRPAIIPDREVLHREFDE	1	0	0	39393	AAA45616.1	P27958
LSGRPAIIPDREVLYQEFDE	1	0	0	39394	AAC53943.1	P27958
LSGRPAIIPDREVLYREFDE	1	0	0	39395	AAC53967.1	P27958
LSGRPAIVPDRELLYQEFDE	1	0	0	39396	AAA72945.1	P27958
LSGRPAIVPDREVLYQEFDE	1	0	0	39398	AAA86907.1	P27958
LSGRPAIVPDREVLYREFDE	1	0	0	39399	AAC53968.1	P27958
LSGRPAVIPDREVLYQEFDE	1	0	0	39400	BAA06303.1	P27958
LSGRPAVIPDREVLYREFDE	1	0	0	39401	AAA75355.1	P27958
LSGRPAVVPDREVLYQEFDE	1	0	0	39402	AAA79971.1	P27958
LSGRPAVVPDREVLYREFDE	1	0	0	39403	BAA20975.1	P27958
LSGRPVIVPDREVLYREFDE	1	0	0	39404	AAC53963.1	P27958
LSGSPAIVPDREVLYQDFDE	1	0	0	39405	ABU97067.1	P27958
LSLASPPSPPREPPRPSRSL	1	0	0	39473	AAA45412.1	Q85601
LSLLDLYLGRGYNVS	1	0	0	39483	P08362.1	Q786F2
LSPVALRQMSCAAGT	1	0	0	39582	P0DTC1.1	P0DTD1
LSTTEWQILPCSFTT	1	0	0	39719	P26662.3	P27958
LSTWHVLYSPNVSVPSSSSTPLL	1	0	0	39726	P03381.1	P03381
LSVDLSLTVELKIKI	1	0	0	39732	P08362.1	Q786F2
LTCGFADLMGYIP	1	0	0	39825	P27958.3	P27958
LTDIQEDITRHEQQ	1	0	0	39849	P27313.1	P27313
LTGHRMAWDMMMNWS	1	0	0	39914	BAB18806.1	P27958
LTGHRMAWDMMQNWS	1	0	0	39915	SRC279960	P27958
LTGKPAVIPDREILYQQFDE	1	0	0	39917	SRC279960	P27958
LTGKPAVIPDREVLYQEFDE	1	0	0	39918	AAC53934.1	P27958
LTGKPAVVPDREILYQQFDE	1	0	0	39919	Q5I2N3.3	P27958
LTIMDLHPGSGKTRK	1	0	0	39967	AEX65549.1	P17763
LTPAWRIYSTGNNVFQ	1	0	0	40075	P59594.1	P59594
LTPTLAARNATIPTTTIRHH	1	0	0	40129	BAA02670.1	P27958
LVCAPAPCNFFTSA	1	0	0	40283	AAP79798.1	Q69027
LVEKPNLSSKRSELS	1	0	0	40319	P08362.1	Q786F2
LVIGAVIIRGHLRMAGHSLGR	1	0	0	40389	P59596.1	P59596
LVNSVSTKEGDSSNTGAGKA	1	0	0	40495	P07299.1	Q9PZT0
LVQLTLQSTNYTCIVCIDRASLST	1	0	0	40541	AAL05538.1	P03381
LYCGGPMFNSKGAQ	1	0	0	40724	Q81258.3	P27958
LYKSNHNNVYWLTIP	1	0	0	40826	P08362.1	Q786F2
LYNEQFAVQGLLRYHTYARF	1	0	0	40866	P08617.1	P08617
LYQDVNCTDVSTAIHAD	1	0	0	40905	NP_828851.1	P59594
LYREFDEMEECSQHLPYIEQ	1	0	0	40925	P26664.3	P27958
LYSHHFQSHGQLSDHPHALS	1	0	0	40948	P07299.1	Q9PZT0
LYVGGPLTNSRGEN	1	0	0	40980	P26664.3	P27958
LYVGGPMTNSKGQS	1	0	0	40982	P26661.3	P27958
MAARLCCQLDPARDV	1	0	0	41004	CAB41697.1	Q69027
MACMSADLEVTTST	1	0	0	41011	Q81258.3	P27958
MACMSADLEVVTST	1	0	0	41012	P26663.3	P27958
MAHFPGFGQSLLYGYPVYVF	1	0	0	41048	AAG48731.1	P03410
MASGGGETALALLLLDRL	1	0	0	41120	AAS48456.1	P59595
MDIDPYKEFGATVELLSFLP	1	0	0	41238	P03146.1	Q76R61
MDYPARAHTFDDFCPECRPLGLQGC	1	0	0	41293	BAA01867.1	Q81871
MEACAPHLPYIEQGMQLAEQ	1	0	0	41296	BAA20975.1	P27958
MEECASHLPYFEQGMQLAEQ	1	0	0	41320	AAA45721.1	P27958
MEECASHLPYIEQGMHLAEQ	1	0	0	41322	AAC53941.1	P27958
MEECASHLPYIEQGMQLAAE	1	0	0	41323	AAA79971.1	P27958
MEECASHLPYIEQGMQLAEQ	1	0	0	41324	AAC53954.1	P27958
MEECASHLPYIEQGVQLAEQ	1	0	0	41325	AAA75355.1	P27958
MEECASQLPYIEQGMQLAEQ	1	0	0	41329	BAA01583.1	P27958
MEECASRAALLEEGQRIAEM	1	0	0	41331	AAC53939.1	P27958
MEECGSHLPYIEQGMQLAEQ	1	0	0	41332	AAC53960.1	P27958
MEECPSHLPYIEQGMQLAEQ	1	0	0	41333	AAC53929.1	P27958
MEECSASLPYMDETRAIAGQ	1	0	0	41334	AAA65789.1	P27958
MEECSKARPYIEQAQVIAHQ	1	0	0	41335	AAC53958.1	P27958
MEECSKHLPLVEHGLQLAEQ	1	0	0	41336	O39929.3	P27958
MEECSQAAPYIEQAQAIAHQ	1	0	0	41338	AAC03058.1	P27958
MEECSQAAPYIEQAQVIAHQ	1	0	0	41339	Q81594	P27958
MEECSQAGPYIEQAQVIAHQ	1	0	0	41340	AAC53966.1	P27958
MEECSQARPYIEQAQVIAHQ	1	0	0	41341	Q81495.3	P27958
MEECSQHLPYIEQGMMLAEQ	1	0	0	41343	AAA45677.1	P27958
MEECSQSAPYIEQAQAIAQQ	1	0	0	41344	Q81487.3	P27958
MEEKATYVHKKNDGTTVDLT	1	0	0	41351	P08617.1	P08617
MENKAWLVHRQWFLD	1	0	0	41407	P14340.2	P17763
MEVTPSGTWLTYHGAIK	1	0	0	41461	AAS48456.1	P59595
MFIFLLFLTLTSGSDLD	1	0	0	41504	P59594.1	P59594
MFLPMLPAPPPGQPSGRRRGRRSGG	1	0	0	41513	P29326.1	Q81871
MGGWSSKPRKGMGTNLSVPNP	1	0	0	41584	P03141.3	Q76R62
MGTNLSVPNPLGFFPDHQLDP	1	0	0	41631	P03141.3	Q76R62
MGTVNKPVVGVLMGFGIITG	1	0	0	41636	AAK01056.1	P09259
MHGDTPTLHEYMLDLQPETT	1	0	0	41660	P03129.1	P03129
MIDRPYVLLAVLFVM	1	0	0	41693	P06830.1	Q786F2
MISGPCPKAGQPSLVVQSSL	1	0	0	41775	AAG48731.1	P03410
MKTVAFDLSSPQKSGTGPQPGSAGM	1	0	0	41884	AAA45992.1	Q6SW99
MLKYDENGTITDAVDCS	1	0	0	41984	P59594.1	P59594
MLPAPPPGQPSGRRRGRRSGGSGGG	1	0	0	42026	P29326.1	Q81871
MLSKYSLPIVEEPEDYKEAS	1	0	0	42060	P08617.1	P08617
MNALVNSTLLETRTT	1	0	0	42187	P08362.1	Q786F2
MPKTRRQRTRRARRNRPPTP	1	0	0	42289	CAA61542.1	P03410
MPNMLRIMASLVLAR	1	0	0	42301	P0DTD1.1	P0DTD1
MQSWVPLSTDDPVID	1	0	0	42413	P08362.1	Q786F2
MSDLTDIQEDITRH	1	0	0	42532	P27313.1	P27313
MSDNGPQSNQRSAPRIT	1	0	0	42541	P59595.1	P59595
MSLSLLDLYLGRGYN	1	0	0	42603	P06830.1	Q786F2
MSNFKVRDPVIQERLDHDYA	1	0	0	42614	AAC56957.1	Q2HR63
MSRIAAGDLESSVDDPRSEE	1	0	0	42646	P08617.1	P08617
MSTLQELQENITA	1	0	0	42678	AAO86636.1	O36307
MSTNPKPQKKNKRNTNRRPQDV	1	0	0	42686	AAA45676.1	P27958
MSTNPKPQRKTKRNTNRRPQDV	1	0	0	42700	AAS15483.1	P27958
MVTILLCCMTSCCSCLK	1	0	0	42999	NP_828851.1	P59594
MVYMPASWVMRIMTW	1	0	0	43010	P0DTC1.1	P0DTD1
MYRVFEVSVIRNPGL	1	0	0	43084	P06830.1	Q786F2
NAFNCTFEYISDAFSLD	1	0	0	43145	P59594.1	P59594
NAPATVCGPKLSTDLIK	1	0	0	43264	P59594.1	P59594
NASSEVAVLYQDVNCTD	1	0	0	43313	NP_828851.1	P59594
NDHEPQISPGGLEPPSEKHFRETEV	1	0	0	43449	P03409.2	P03409
NDWDFVVTTDISEMG	1	0	0	43542	P14340.2	P17763
NFELCDNPFFAVSKPMG	1	0	0	43825	P59594.1	P59594
NFISGIQYLAGLSTLPGNPA	1	0	0	43854	P29846.3	P27958
NFNGLTGTGVLTPSSKR	1	0	0	43893	P59594.1	P59594
NGIRRPKHLYVSMP	1	0	0	44002	P27313.1	P27313
NHVADIDKLIDYAA	1	0	0	44172	P27313.1	P27313
NIDATSTGNYNYKYRYL	1	0	0	44198	P59594.1	P59594
NIGGEGNHNESPL	1	0	0	44232	SRC279960	P27958
NIGGVGNNTLTCPT	1	0	0	44233	ABU97067.1	P27958
NIGTGTSAYTSLNVLARFTD	1	0	0	44235	P08617.1	P08617
NILKDNQQKIEKAIEEADEF	1	0	0	44278	P08617.1	P08617
NISGHVRMGTMKIT	1	0	0	44340	P26661.3	P27958
NISLDNPLENPSSLFDLVAR	1	0	0	44350	P07299.1	Q9PZT0
NITRVESETKVVVL	1	0	0	44380	Q81258.3	P27958
NKRNTNRRPQDVKFPGGGQIVGGVY	1	0	0	44590	P26664.3	P27958
NKSTLQNRRAAVS	1	0	0	44602	AAO86636.1	O36307
NLDDRDRSELSPLLLSTTEW	1	0	0	44662	BAA02670.1	P27958
NLINTNGSWHIN	1	0	0	44747	AAP55702.1	P27958
NLNFEMYGAVYSVN	1	0	0	44816	P26661.3	P27958
NLNFEMYGAVYSVS	1	0	0	44817	P26660.3	P27958
NLSGKAINHIRS	1	0	0	44869	P29846.3	P27958
NLSGKAVNHIRS	1	0	0	44870	BAK78910.1	P27958
NLSSKAVNHIHS	1	0	0	44882	P26663.3	P27958
NLVILPGQDLQYVLA	1	0	0	44915	P08362.1	Q786F2
NLVLNRDVSFQDL	1	0	0	44917	AAO86638.1	Q9E006
NNKSQSVIIINNSTNVV	1	0	0	45151	P59594.1	P59594
NNSPARPETSRPK	1	0	0	45247	NP_044666.1	P06484
NPLYGSRLGVPDTLGGDPKF	1	0	0	45398	P07299.1	Q9PZT0
NPSPKTVYVKEAIDRRLHFK	1	0	0	45478	P08617.1	P08617
NPSSLFDLVARIKNNLKNSP	1	0	0	45480	P07299.1	Q9PZT0
NPVIPFKDGIYFAATEK	1	0	0	45506	P59594.1	P59594
NPVRASVLRYDDFHTDEDKL	1	0	0	45512	AAK01056.1	P09259
NREGKIVGLYGNGVV	1	0	0	45669	P17763.2	P17763
NREGKVVGLYGNGVV	1	0	0	45670	ACY70710.1	P17763
NRGKMDVSGVQAPVGAITTI	1	0	0	45681	P08617.1	P08617
NRLIAFAFAGNHVSPTHYVP	1	0	0	45696	AAA86907.1	P27958
NRLIAFASRGNHDSPTHYV	1	0	0	45697	AAA75355.1	P27958
NRLIAFASRGNHVAPTHYVT	1	0	0	45698	BAA00792.1	P27958
NRLIAFASRGNHVAPTHYVV	1	0	0	45699	BAA01761.1	P27958
NRLIAFASRGNHVSPRHYV	1	0	0	45702	AAA52748.1	P27958
NRLIAFASRGNHVSPTHYVP	1	0	0	45704	BAB18806.1	P27958
NRRGLDLLFWEQGGLCKALQEQCRF	1	0	0	45728	AAL05538.1	P03381
NSLILPPFSLSPVPTLGSRSRRA	1	0	0	45894	P03381.1	P03381
NTIMASKSVGTAE	1	0	0	46127	AAO86636.1	O36307
NTNSGPDDQIGYYRRATR	1	0	0	46198	AAS48456.1	P59595
NTTASDQLLVENAAGHRVA	1	0	0	46276	AAG16766.1	Q81871
NVFFLLLFSLTHFPLAQ	1	0	0	46375	P03383.1	P03383
NVFQTQAGCLIGAEHVD	1	0	0	46379	NP_828851.1	P59594
NVLDVNAIDIEEPS	1	0	0	46417	P27313.1	P27313
NVYADSFVVKGDDVRQI	1	0	0	46522	P59594.1	P59594
NYNLIIMDEAHFTDP	1	0	0	46669	P14340.2	P17763
NYNYKYRYLRHGKLRPF	1	0	0	46681	P59594.1	P59594
PAADRAAAPDAVAA	1	0	0	46738	SRC279960	P27958
PAANQVGVGAFGPRLTPPHGGI	1	0	0	46745	P03141.3	Q76R62
PAASSCHNASGKEAKVCTIS	1	0	0	46753	P07299.1	Q9PZT0
PAEILRKPRKFPPALPIW	1	0	0	46778	P26662.3	P27958
PAFGANSNNPDWDFNPVKDDWP	1	0	0	46793	P03141.3	Q76R62
PAFPLAEDVEKDK	1	0	0	46796	NP_044666.1	P06484
PAIIPDREALYQEFDEMEEC	1	0	0	46823	AAC53969.1	P27958
PAIIPDREALYQQFDEMEEC	1	0	0	46824	AAA65789.1	P27958
PAIIPDREVLHREFDEMEEC	1	0	0	46826	AAA45616.1	P27958
PAIIPDREVLYQAFDEMEEC	1	0	0	46827	AAC53957.1	P27958
PAIIPDREVLYQEFDEMEEC	1	0	0	46828	AAC53943.1	P27958
PAIIPDREVLYREFDEMEEC	1	0	0	46829	CAB53095.1	P27958
PAIVPDKEVLYQQYDEMEEC	1	0	0	46833	Q81594	P27958
PAIVPDRELLYQEFDEMEEC	1	0	0	46834	AAA72945.1	P27958
PAIVPDREVLYQDFDEMEEC	1	0	0	46835	ABU97067.1	P27958
PAIVPDREVLYREFDEMEEC	1	0	0	46836	AAC53968.1	P27958
PALTAVETGATNPL	1	0	0	46859	NP_740471.1	P03300
PALVPDKEVLYQQYDEMEEC	1	0	0	46861	AAC03058.1	P27958
PALVPDRQVLYQQYDEMEEC	1	0	0	46862	Q81487.3	P27958
PANKEESISFHFQ	1	0	0	46871	AAO86638.1	Q9E006
PAPQAPYQGYQEPPAPQAPY	1	0	0	46895	P03204.1	P03204
PAPSGCPPDSDAES	1	0	0	46900	P26664.3	P27958
PARDVLCLRPVGAES	1	0	0	46927	CAB41697.1	Q69027
PARPETSRPKTPP	1	0	0	46933	NP_044666.1	P06484
PASTNRQSGRQPTPISPPLRDSHP	1	0	0	46957	CAK55122.1	Q76R62
PATIPDREALYREFDEMEEC	1	0	0	46970	AAC53955.1	P27958
PATIPDREAVLYQEFDEMEE	1	0	0	46971	SRC279960	P27958
PATIPDREVLYQEFDEMEEC	1	0	0	46972	AAC53937.1	P27958
PATIPDREVLYREFDEMEEC	1	0	0	46973	AAC53938.1	P27958
PATVPDREVLYQEFDEMEEC	1	0	0	46982	AAC53954.1	P27958
PAVIPDRELLYREFDEMEEC	1	0	0	46989	AAC53929.1	P27958
PAVIPDREVLYQAFDEMEEC	1	0	0	46990	AAC53931.1	P27958
PAVIPDREVLYQEFDEMEEC	1	0	0	46991	BAA06303.1	P27958
PAVIPDREVLYQGFDEMEEC	1	0	0	46992	AAC53946.1	P27958
PAVIPDREVLYQQFDEMEEC	1	0	0	46993	ABL63009.1	P27958
PAVIPDREVLYREFDEMEEC	1	0	0	46994	AAC53960.1	P27958
PAVVPDREILYQQFDEMEEC	1	0	0	46998	Q5I2N3.3	P27958
PAVVPDREVLYQEFDEMEEC	1	0	0	46999	ABU97068.1	P27958
PAVVPDREVLYREFDEMEAC	1	0	0	47000	BAA20975.1	P27958
PAVVPDREVLYREFDEMEEC	1	0	0	47001	AAF65962.1	P27958
PCKPLLRDDITFMV	1	0	0	47026	Q81258.3	P27958
PCKPLLREEVSFRV	1	0	0	47027	P26664.3	P27958
PCRFVTDTPKGPKVK	1	0	0	47038	P0DTC1.1	P0DTD1
PCSFGGVSVITPGTNA	1	0	0	47042	QHR63300.2	Q3LZX1
PCSLKCPYLGCQSWTCPYTGAVS	1	0	0	47047	AAA96674.1	P03381
PDCCIEPHDWTKNIT	1	0	0	47064	ALG01342.1	Q05320
PDDDPQPGPSREYRYVL	1	0	0	47068	YP_001129431.1	Q9QR71
PDELALSETGMVPL	1	0	0	47084	SRC279960	P27958
PDKEILYEAFDEMEECASKA	1	0	0	47120	AAF59945.1	P27958
PDKEVLYEAFDEMEECASKA	1	0	0	47122	Q9IZA3.1	P27958
PDKEVLYEAFDEMEECASRA	1	0	0	47123	AAU89634.1	P27958
PDKEVLYQQYDEMEECSKAR	1	0	0	47125	AAC53958.1	P27958
PDKEVLYQQYDEMEECSQAA	1	0	0	47126	AAC03058.1	P27958
PDKEVLYQQYDEMEECSQAG	1	0	0	47127	AAC53966.1	P27958
PDKEVLYQQYDEMEECSQAR	1	0	0	47128	Q81495.3	P27958
PDPNNSPARPETS	1	0	0	47159	NP_044666.1	P06484
PDREALYQEFDEMEECASHL	1	0	0	47174	AAC53969.1	P27958
PDREALYQQFDEMEECSASL	1	0	0	47175	AAA65789.1	P27958
PDREALYREFDEMEECASHL	1	0	0	47176	AAC53955.1	P27958
PDRELLYREFDEMEECPSHL	1	0	0	47179	AAC53929.1	P27958
PDREVLHREFDEMEECASHL	1	0	0	47180	AAA45616.1	P27958
PDREVLYQAFDEMEECASHL	1	0	0	47181	AAC53957.1	P27958
PDREVLYQDFDEMEECASHL	1	0	0	47182	ABU97067.1	P27958
PDREVLYQEFDEMEECASHL	1	0	0	47183	ABU97068.1	P27958
PDREVLYQEFDEMEECASQL	1	0	0	47184	BAA01583.1	P27958
PDREVLYQEFDEMEECGSHL	1	0	0	47185	BAA01728.1	P27958
PDREVLYQEFDEMEECSQHL	1	0	0	47186	AAA45534.1	P27958
PDREVLYQGFDEMEECASHL	1	0	0	47187	AAC53946.1	P27958
PDREVLYQQFDEMEECSKHL	1	0	0	47188	O39929.3	P27958
PDREVLYREFDEMEACAPHL	1	0	0	47190	BAA20975.1	P27958
PDREVLYREFDEMEECAAHI	1	0	0	47191	Q81754.3	P27958
PDREVLYREFDEMEECASHL	1	0	0	47192	ABV46292.1	P27958
PDREVLYREFDEMEECGSHL	1	0	0	47193	AAC53960.1	P27958
PDREVLYREFDEMEECSQHL	1	0	0	47194	AAA45677.1	P27958
PDRQVLYQQYDEMEECSQSA	1	0	0	47198	Q81487.3	P27958
PDSDAESYSSMPPL	1	0	0	47200	P26664.3	P27958
PDVTAAAGAGPRVRQPARPLGSAWR	1	0	0	47224	P29326.1	Q81871
PEEFEGAGDGEPPEDDDS	1	0	0	47266	NP_044534.1	P13290
PERIKLDYDQYCADV	1	0	0	47398	P08362.1	Q786F2
PGLGAPVFHMTNYLE	1	0	0	47694	P08362.1	Q786F2
PGTPAQEIEMLKRN	1	0	0	47765	P27313.1	P27313
PHGVVFLHVTYVPSQER	1	0	0	47823	NP_828851.1	P59594
PHWTKKPNRNGGGYYSASYSDP	1	0	0	47861	P03381.1	P03381
PIAAAGQLDLSGWF	1	0	0	47865	P26664.3	P27958
PIELQVECFTWDQKL	1	0	0	47890	P08362.1	Q786F2
PIGVPSQVVYVPPAYIDMPS	1	0	0	47910	AAA45412.1	Q85601
PIPAASQLDLSGWF	1	0	0	47941	P26662.3	P27958
PISLLFNEKEADDNDHEPQI	1	0	0	47984	AAG31572.1	P03409
PISYANGSGPDQRPYCWHY	1	0	0	47989	AAA45676.1	P27958
PIWFLNTEPSQLPPTAPPLLPHS	1	0	0	48016	AAA96674.1	P03381
PKEITVATSRTLSYYKL	1	0	0	48052	P59596.1	P59596
PKPKVASEAFMST	1	0	0	48115	AAO86636.1	O36307
PKPQRKTKRNTNRRPQDVKFPGG	1	0	0	48126	BAB18806.1	P27958
PKQRRPQGLPNNTASWFT	1	0	0	48131	P59595.1	P59595
PKTSEILDISPCAFGGV	1	0	0	48155	NP_828851.1	P59594
PLDFEMYGATYSVT	1	0	0	48285	Q81258.3	P27958
PLEGEPGDPDLSDGSWST	1	0	0	48301	P26662.3	P27958
PLENPSSLFDLVARIKNNLK	1	0	0	48307	P07299.1	Q9PZT0
PLENRVLTGWGLNWDLGLSQWAR	1	0	0	48309	A45714	P03381
PLGFLPDHQLDPAFGANSTNP	1	0	0	48339	P03142.4	Q76R62
PLGSAWRDQAQRPAVASRRRPTTAG	1	0	0	48350	P29326.1	Q81871
PLITHGSGMDLYKSN	1	0	0	48370	P08362.1	Q786F2
PLLDRWKAPDYVPP	1	0	0	48390	Q81258.3	P27958
PLNSNAMLSTESMMSRIAAG	1	0	0	48431	P08617.1	P08617
PLTDFDQGWGPISYANGSGP	1	0	0	48498	AAA45676.1	P27958
PLVEHGLQLAEQFKQKALGL	1	0	0	48519	O39929.3	P27958
PLVESWKRPDYQPA	1	0	0	48520	P26660.3	P27958
PMGTQTHTMIFDNAFNC	1	0	0	48554	P59594.1	P59594
PMKTDLELDFSLP	1	0	0	48566	AAO86638.1	Q9E006
PNYSRALWRVAAEE	1	0	0	48728	P26662.3	P27958
PPHRPGVRMRRVPVTHP	1	0	0	48799	YP_001129431.1	Q9QR71
PPKPCGIVPAKSVCGPVYCF	1	0	0	48809	AAA45676.1	P27958
PPLLESWKDPDYVPPVVHG	1	0	0	48823	P26662.3	P27958
PPPGRRPFFHPVGE	1	0	0	48852	P03211.1	P03211
PPPQIFLKILPQSGPIGGIK	1	0	0	48879	P07299.1	Q9PZT0
PPQGGVVTPGSGSG	1	0	0	48894	P26660.3	P27958
PPSPGGESDSESCS	1	0	0	48921	Q81258.3	P27958
PPYVEPTAPQVL	1	0	0	48955	AAD50663.1	P03362
PQSAVDSAARIHDFRYSQLA	1	0	0	49120	P07299.1	Q9PZT0
PRGSRPSWGPTDPRRRSRNLGKVID	1	0	0	49196	P26664.3	P27958
PSDTMQTRHVKNYHSRSES	1	0	0	49349	BAF95214.1	Q86887
PSEGECEVIDSDSK	1	0	0	49352	P26661.3	P27958
PSHEAPNMTQTGT	1	0	0	49395	NP_044666.1	P06484
PSHLPYIEQGMQLAEQFKQK	1	0	0	49398	AAC53929.1	P27958
PSRSLPLPPLLSPPRFHPPS	1	0	0	49498	AAA45412.1	Q85601
PSVYAWERKKISNCVAD	1	0	0	49557	P59594.1	P59594
PTDPRRRSRNLGKVIDTLTCGFADL	1	0	0	49605	P26664.3	P27958
PTDSTDNNQNGGRNGARPKQRRPQ	1	0	0	49608	P59595.1	P59595
PTPSDNPFSKLYKETIETFD	1	0	0	49749	P03421.1	O42062
PTPSPAPSRPFSVLRANDVL	1	0	0	49750	AAG16766.1	Q81871
PTSTFLLHTDFEQVMC	1	0	0	49778	P07298.1	Q9PZT1
PTVKLYTSVENAQQDKGIAIPHDID	1	0	0	49810	P29326.1	Q81871
PVIVPDREVLYREFDEMEEC	1	0	0	49890	AAC53963.1	P27958
PVSMAKTSVDCNMYICGDS	1	0	0	49968	NP_828851.1	P59594
PVYVFGDCVQADWCPVSGGL	1	0	0	50022	AAG48731.1	P03410
PWRYLDFNALNLFFSPLEFQ	1	0	0	50051	P07299.1	Q9PZT0
PWYVWLGFIAGLIAIVM	1	0	0	50058	NP_828851.1	P59594
PYFEQGMQLAEQFKQKALGL	1	0	0	50084	AAA45721.1	P27958
PYIEQAQVIAHQFKEKILGL	1	0	0	50099	AAC53966.1	P27958
PYIEQAQVIAHQFKEKVLGL	1	0	0	50100	Q81594	P27958
PYIEQGMHLAEQFKQKALGL	1	0	0	50101	AAC53941.1	P27958
PYIEQGMMLAEQFKQKALGL	1	0	0	50103	AAA45677.1	P27958
PYIEQGMQLAAEFKQKALGL	1	0	0	50105	AAA79971.1	P27958
PYIEQGMQLAEQFKQKALGL	1	0	0	50106	ABU97067.1	P27958
PYIEQGMQLAEQFKQKARGL	1	0	0	50107	SRC279960	P27958
PYIEQGMQLAEQLKQKALGL	1	0	0	50108	AAC53956.1	P27958
PYIEQGVQLAEQFKQKALGL	1	0	0	50109	AAA75355.1	P27958
PYKELRLEVGKQRLKYAQEE	1	0	0	50119	P08617.1	P08617
QAGRTAHAVTNIFSVG	1	0	0	50273	SRC279960	P27958
QALDAHYDSVLKDI	1	0	0	50300	P26660.3	P27958
QALIDQKVKEISNQ	1	0	0	50307	P27313.1	P27313
QAQRPAVASRRRPTTAGAAPLTAVA	1	0	0	50343	P29326.1	Q81871
QASDDGDKGSDVES	1	0	0	50354	P26662.3	P27958
QDCNCSIYPGHASGHRMAWD	1	0	0	50445	BAA02670.1	P27958
QDGTNTHIMATEASNYAQYRVARAT	1	0	0	50464	P29326.1	Q81871
QDIQPAIQSSWPKL	1	0	0	50476	P26661.3	P27958
QDIQPAVQASWPKV	1	0	0	50477	P26660.3	P27958
QDKGIAIPHDIDLGESRVVI	1	0	0	50481	AAG16766.1	Q81871
QDMRNTIMASKTVG	1	0	0	50494	P27313.1	P27313
QDPSKFTEPVKD	1	0	0	50510	CAA29172.1	Q86887
QDRPTPSPAPSRPFSVLRA	1	0	0	50514	AAG16766.1	Q81871
QDVKFPGGGQIVGGVYLLPRRG	1	0	0	50526	AAA45676.1	P27958
QDVLDKNHVADIDK	1	0	0	50528	P27313.1	P27313
QDYDNQHEQDRPTPSPAPSRPFSVL	1	0	0	50539	P29326.1	Q81871
QEEQEQQEEQEQELEEQ	1	0	0	50578	YP_001129431.1	Q9QR71
QEQEEQELEEVEEQEQE	1	0	0	50674	YP_001129431.1	Q9QR71
QFAALGGWGLHQPPPQIFLK	1	0	0	50735	P07299.1	Q9PZT0
QFAPSASAFFGMSRIGM	1	0	0	50741	AAS48456.1	P59595
QFDEMEECSASLPYMDETRA	1	0	0	50744	AAA65789.1	P27958
QFDEMEECSKHLPLVEHGLQ	1	0	0	50745	O39929.3	P27958
QFKDNVILLNKHIDAYK	1	0	0	50781	AAS48456.1	P59595
QFPFNASDSVGQQIKVIPVD	1	0	0	50809	P08617.1	P08617
QFVEFYEKVTGTDLELIQIL	1	0	0	50820	P07299.1	Q9PZT0
QGCAFQSTVAELQRLKMKVGKTREL	1	0	0	50837	P29326.1	Q81871
QGMHLAEQFKQKALGLLQTA	1	0	0	50903	AAC53941.1	P27958
QGMQLAAEFKQKALGLLQTA	1	0	0	50911	AAA79971.1	P27958
QGMQLAEQFKQKALGLLQQA	1	0	0	50913	AAC53936.1	P27958
QGMQLAEQFKQKALGLLQTA	1	0	0	50914	ABU97067.1	P27958
QGMQLAEQFKQKARGLLQTA	1	0	0	50916	SRC279960	P27958
QGMQLAEQLKQKALGLLQTA	1	0	0	50917	AAC53956.1	P27958
QGSGKGVSFQLVKLG	1	0	0	50957	P06830.1	Q786F2
QGVPESPFSRTGEGLD	1	0	0	50977	CAA44973.1	P29996
QGVQLAEQFKQKALGLLQTA	1	0	0	50980	AAA75355.1	P27958
QHDVNFTQEVSRLNINLHFSKCG	1	0	0	50995	AAA96674.1	P03381
QIANQFNKAISQIQESL	1	0	0	51043	NP_828851.1	P59594
QIFLKILPQSGPIGGIKSMG	1	0	0	51063	P07299.1	Q9PZT0
QIGYYRRATRRVRGGDGK	1	0	0	51074	AAS48456.1	P59595
QLINSNGSWHIN	1	0	0	51370	ABL63009.1	P27958
QLINTNGSWHINSTA	1	0	0	51372	AAB02127.1	P27958
QLINTNGSWHVN	1	0	0	51374	AAA16300.1	P27958
QLLRIPQAIMDM	1	0	0	51428	P27958.3	P27958
QLNRALSGIAAEQDRNT	1	0	0	51456	NP_828851.1	P59594
QLPQGTTLPKGFYAEGSRGGSQ	1	0	0	51485	P59595.1	P59595
QLVNSNGSWHIN	1	0	0	51574	AAD56189.1	P27958
QNVPDPQVGITTMKDLKGKA	1	0	0	51782	P08617.1	P08617
QPELAPEDPED	1	0	0	51806	ABM66847.1	Q69091
QPFAIPYIHPTNPFAPDVTAAAGAG	1	0	0	51811	P29326.1	Q81871
QPGPSREYRYVLRTSPP	1	0	0	51844	YP_001129431.1	Q9QR71
QPSGRRRGRRSGGSGGGFWGDRVDS	1	0	0	51965	P29326.1	Q81871
QQACKGKIQALCENP	1	0	0	52000	P08362.1	Q786F2
QRLKYAQEELSNEVLPPPRK	1	0	0	52228	P08617.1	P08617
QRQKKQPTVTLLPAADMDDFSRQ	1	0	0	52244	P59595.1	P59595
QSHGQLSDHPHALSSSSSHA	1	0	0	52333	P07299.1	Q9PZT0
QSNQRSAPRITFGGPTDS	1	0	0	52389	AAS48456.1	P59595
QSPARTSSDPGTNTT	1	0	0	52394	AGB56758.1	Q05320
QTHRPHPDAELVDA	1	0	0	52529	Q81258.3	P27958
QVKARNIISPVMG	1	0	0	52720	AAO86636.1	O36307
QVLDDHYKTALKEV	1	0	0	52732	Q81258.3	P27958
QVLDSHYQDVLKEV	1	0	0	52735	P26664.3	P27958
QVRNIMSPVMGVIG	1	0	0	52778	P27313.1	P27313
QYDEMEECSQAAPYIEQAQA	1	0	0	52878	AAC03058.1	P27958
QYDEMEECSQAAPYIEQAQV	1	0	0	52879	Q81594	P27958
QYDEMEECSQSAPYIEQAQA	1	0	0	52882	Q81487.3	P27958
QYLYGVGSSIASWAIKWEYV	1	0	0	53004	AAA45676.1	P27958
QYVLATYDTSRVEHA	1	0	0	53046	P08362.1	Q786F2
RAAVCTRGVAKAVDFIPVEN	1	0	0	53073	AAY82033.1	P27958
RAETDDVEPSVAAEC	1	0	0	53092	Q81258.3	P27958
RAILTAFSPAQDIWGTS	1	0	0	53116	P59594.1	P59594
RCEPVVCYLYGKRGGGKSLT	1	0	0	53267	P08617.1	P08617
RCESALHVWVPPLLA	1	0	0	53269	Q81258.3	P27958
RCHARKAVAHINSV	1	0	0	53276	P27958.3	P27958
RDDITFMVGLHSYT	1	0	0	53331	Q81258.3	P27958
RDEVDFCVGLNSFV	1	0	0	53336	SRC279960	P27958
RDEVTFTVGLNSFV	1	0	0	53337	P26661.3	P27958
RDGKLPATQLRRHIDLLVGSATLCS	1	0	0	53351	P26664.3	P27958
RDHVNLVLNRDVS	1	0	0	53361	AAO86638.1	Q9E006
RDTLPQSPGPAFP	1	0	0	53429	NP_044666.1	P06484
RDVSDFTDSVRDPKTSEI	1	0	0	53435	P59594.1	P59594
REEVSFRVGLHEYP	1	0	0	53494	P26664.3	P27958
REVLYQEFDEMEECSQHLPYIE	1	0	0	53665	AAB66324.1	P27958
RFDLELTFVIT	1	0	0	53691	BAF95214.1	Q86887
RFPRGQGVPINTNSGPDDQI	1	0	0	53758	AAS48456.1	P59595
RFQEALKKSLKKP	1	0	0	53763	AAO86638.1	Q9E006
RGADGTAELTTTAATRFMKDLYFTS	1	0	0	53816	P29326.1	Q81871
RGERCDLEDRDR	1	0	0	53858	AAB02127.1	P27958
RGFTSLFSAFSAQ	1	0	0	53868	SRC279960	P27958
RGFTSLFSAGSAQ	1	0	0	53870	BAA02337.1	P27958
RGKGEGLPGMCGGALVSSNQ	1	0	0	53895	P08617.1	P08617
RGLTSLFSAFSAQ	1	0	0	53923	SRC279960	P27958
RGNQGFPWDILFPADPPFSPQSC	1	0	0	53929	AAG26087.1	P29996
RGPRLGVRATRKTSERSQPRGRRQP	1	0	0	53945	P26664.3	P27958
RHLIFCHSKKKCDELAAKLSAL	1	0	0	54064	BAA03375.1	P27958
RHLLLCLLLLTVGG	1	0	0	54065	SRC279960	P27958
RHRLRRGADGTAELTTTAATRFMKD	1	0	0	54090	P29326.1	Q81871
RIHDFRYSQLAKLGINPYTH	1	0	0	54158	P07299.1	Q9PZT0
RIMKVEFTQCSMNVVSKTLF	1	0	0	54197	P08617.1	P08617
RIRADFNASMDLL	1	0	0	54232	P26660.3	P27958
RITFGGPTDSTDNNQNGGR	1	0	0	54296	AAS48456.1	P59595
RKFPPALPIWARPDYNPPLL	1	0	0	54346	P26662.3	P27958
RKPARLIVFPDL	1	0	0	54402	P26663.3	P27958
RKPLVSFKEDPTPSDNPFSK	1	0	0	54408	P03421.1	O42062
RKTSERSQPRGRRQPIPKARRPEGR	1	0	0	54442	P26662.3	P27958
RLGVPDTLGGDPKFRSLTHE	1	0	0	54566	P07299.1	Q9PZT0
RLLARGGRAAICGK	1	0	0	54633	P26664.3	P27958
RMADAVSRKKMDTK	1	0	0	54848	P27313.1	P27313
RMMATKDSFQSFN	1	0	0	54923	AAO86638.1	Q9E006
RMYVGGVEHRLEAACNWTRG	1	0	0	54967	AAA45676.1	P27958
RNEKWREQLGQKFEE	1	0	0	54980	ACP44180.1	P03508
RNFTTAPAICHEGKAYF	1	0	0	54989	NP_828851.1	P59594
RNLTPGNTNTRVSRYSSTARHRLRR	1	0	0	55026	P29326.1	Q81871
RNRSPERCDLGDDLHLQ	1	0	0	55055	YP_001129431.1	Q9QR71
RNTIMASKTVGTAE	1	0	0	55066	P27313.1	P27313
RPDYQPATVAGCALPPP	1	0	0	55137	P26660.3	P27958
RPEGRTWAQPGYPWPLYGNEGCGWA	1	0	0	55143	P26664.3	P27958
RPFERDISNVPFSPDGK	1	0	0	55149	P59594.1	P59594
RPGYEPPTVLGCALPPT	1	0	0	55168	P26661.3	P27958
RPIDDFDQGWGPITY	1	0	0	55174	AAN40662.1	P27958
RPKQRRPQGLPNNTASWF	1	0	0	55196	AAS48456.1	P59595
RPLGLQGCAFQSTVAELQRLKMKVG	1	0	0	55207	P29326.1	Q81871
RPLIDFDQGWGPISY	1	0	0	55211	SRC279960	P27958
RPLTETRGDLFSGDEDSDSSD	1	0	0	55227	AAA45992.1	Q6SW99
RPPTPWPISQDSDRASYMDT	1	0	0	55275	AAA45412.1	Q85601
RPSWGPTDPRRRSRNLGKVLDTLT	1	0	0	55351	SRC279960	P27958
RPTTAGAAPLTAVAPAHDTPPVPDV	1	0	0	55362	P29326.1	Q81871
RPYCWHYPPQQCGIVPASQV	1	0	0	55383	BAA02670.1	P27958
RQKLKDAERAVEVD	1	0	0	55436	P27313.1	P27313
RQYNLSTSPLTSSVATGTNLVLYAA	1	0	0	55519	P29326.1	Q81871
RRGRRSGGSGGGFWGDRVDSQPFAI	1	0	0	55587	P29326.1	Q81871
RRKLTNPANKEES	1	0	0	55627	AAO86638.1	Q9E006
RRLHAWITEDCPVP	1	0	0	55643	P26661.3	P27958
RRLHNWITEDCPIP	1	0	0	55644	P26660.3	P27958
RRLHQWINEDYPSP	1	0	0	55645	Q81258.3	P27958
RRLHQWISSECTTP	1	0	0	55646	P26664.3	P27958
RRPKHLYVSMPTAQ	1	0	0	55675	P27313.1	P27313
RRQPIPKARRPEGRAWAQPG	1	0	0	55699	BAA02670.1	P27958
RSELSQLSMYRVFEV	1	0	0	55826	P08362.1	Q786F2
RSFGSSSTSGITGD	1	0	0	55834	P26664.3	P27958
RSKFGYSAKDVRSL	1	0	0	55870	Q81258.3	P27958
RSKYGFGAKEVRSL	1	0	0	55877	P26660.3	P27958
RSRGNSRNSTPGSSR	1	0	0	55940	AAS48456.1	P59595
RSRRAVPVAVWLVSALAMGAGVA	1	0	0	55950	AAU04921.1	P03381
RTALNCNDSLQTGFLAALFY	1	0	0	56017	BAA02670.1	P27958
RVCSCLWMMLLISQAEA	1	0	0	56248	AAA45676.1	P27958
RVEAQLHVWIPPLN	1	0	0	56259	P26664.3	P27958
RVEHAVVYYVYSPSR	1	0	0	56275	P08362.1	Q786F2
RVFEVGVIRNPGLGA	1	0	0	56283	P08362.1	Q786F2
RVGTDSGFAAYNRYRI	1	0	0	56302	NP_828855.1	P59596
RVTVSTRRSQQTIIPNIG	1	0	0	56434	P04664.1	P03452
RVVVTPDKEILYEA	1	0	0	56448	AAP55696.1	P27958
RYGNVLDVNAIDIE	1	0	0	56537	P27313.1	P27313
RYSSTARHRLRRGADGTAELTTTAA	1	0	0	56660	P29326.1	Q81871
SAAHTAFGIANLFRMG	1	0	0	56701	SRC279960	P27958
SAARIHDFRYSQLAKLGINP	1	0	0	56712	P07299.1	Q9PZT0
SAARSTGSFAKLFMPG	1	0	0	56713	SRC279960	P27958
SAASCNGFLYFVIF	1	0	0	56715	P26660.3	P27958
SAAYATSSFSSLFTRG	1	0	0	56718	SRC279960	P27958
SAAYTAFGIANLFRVG	1	0	0	56719	SRC279960	P27958
SAGGQLFYSRPVVSANGE	1	0	0	56796	P29326.1	Q81871
SAGRSTGSLVRLFAPG	1	0	0	56804	SRC279960	P27958
SALEWIDLDSSL	1	0	0	56856	P27312.1	P27312
SAMSTTDLEAYFKDC	1	0	0	56900	ABK27207.1	Q69027
SANGEPTVKLYTSVENAQQDKGIAI	1	0	0	56908	P29326.1	Q81871
SARDGIRDAMIGLREEMIEK	1	0	0	56962	P03421.1	O42062
SASLPYMDETRAIAGQFKEK	1	0	0	56993	AAA65789.1	P27958
SASQLSAPSLKATCTTHHDS	1	0	0	56996	P26662.3	P27958
SDPSQGGGIKITHFTTWTSI	1	0	0	57261	P08617.1	P08617
SDSESCSSMPPLEG	1	0	0	57279	Q81258.3	P27958
SDSVGQQIKVIPVDPYFFQM	1	0	0	57296	P08617.1	P08617
SEAFMSTNKMYFL	1	0	0	57351	AAO86636.1	O36307
SEKTIWSLIAWQRSNAEFEQ	1	0	0	57508	P08617.1	P08617
SELLSLINDMPITNDQKKLMS	1	0	0	57524	P12568.1	O36634
SELSPLLLTTTQWQVLPCSF	1	0	0	57540	AAA45676.1	P27958
SERSQPRGRRQPIPKARRPEGRT	1	0	0	57617	P26663.3	P27958
SESTIGDVLQQMAI	1	0	0	57635	AAA03612.1	P27958
SFGVWIRTPPAYRPPNAPIL	1	0	0	57784	CAL29866.1	P0C767
SFHNLHLLFDEYTNIPVSIL	1	0	0	57789	AAG48731.1	P03410
SFQSFNLTEPHIT	1	0	0	57875	AAO86638.1	Q9E006
SFWEAGTTKAGYPYNYNTTA	1	0	0	57943	AAG16766.1	Q81871
SGDVVRFPNITNLCPFG	1	0	0	58001	P59594.1	P59594
SGHMAWDMMNWSPT	1	0	0	58073	SRC279960	P27958
SGKGVSFQLVKLGVW	1	0	0	58103	P08362.1	Q786F2
SGKPAIIPDREVLYREFDEM	1	0	0	58112	AAA45676.1	P27958
SGKSLLHEVDKDISQLTQAIVK	1	0	0	58115	AAL05538.1	P03381
SGNCDVVIGIINNTVYD	1	0	0	58143	NP_828851.1	P59594
SGSLGTLSSPSPSAV	1	0	0	58234	CAB41697.1	Q69027
SGVFTTSMGNTMTC	1	0	0	58285	P26661.3	P27958
SGVLPTSFGNTITC	1	0	0	58291	Q81258.3	P27958
SGVLTTSCGNTLTC	1	0	0	58293	P26664.3	P27958
SGVLTTSMGNTITC	1	0	0	58294	P26660.3	P27958
SGYKRMMATKDSF	1	0	0	58324	AAO86638.1	Q9E006
SHIECRKPYKELRLEVGKQR	1	0	0	58366	P08617.1	P08617
SHRGVIADNQAKWAV	1	0	0	58403	P08362.1	Q786F2
SIEHQVKDVLTPLFK	1	0	0	58485	P08362.1	Q786F2
SILQDMRNTIMASK	1	0	0	58614	P27313.1	P27313
SIRNGTYDHDVYRDE	1	0	0	58691	AFM72565.1	P03452
SISFWPQTTTTPTSVDMNSITSTDV	1	0	0	58700	P29326.1	Q81871
SIVYEAADAILHTPGCVPCV	1	0	0	58745	AAA45676.1	P27958
SIYPGTITGHRMAW	1	0	0	58768	P26660.3	P27958
SKARPYIEQAQVIAHQFKEK	1	0	0	58788	AAC53958.1	P27958
SKHLPLVEHGLQLAEQFKQK	1	0	0	58845	O39929.3	P27958
SKLLTLVQLTLQSTNYTCIVCID	1	0	0	58884	AAA96674.1	P03381
SKTRAIDACPLDYSILCRMY	1	0	0	58951	P08617.1	P08617
SKTVGTAEEKLKKK	1	0	0	58954	P27313.1	P27313
SLGADSSIAYSNNTIAI	1	0	0	59120	NP_828851.1	P59594
SLGKMVHQIFGSAYT	1	0	0	59137	QTX93593.1	P17763
SLIAWQRSNAEFEQNLENAQ	1	0	0	59160	P08617.1	P08617
SLINTNGSWHIN	1	0	0	59192	AAP55688.1	P27958
SLKLESSCNFDL	1	0	0	59222	P27312.1	P27312
SLLLEVDKDISHLTQAIVKNHQN	1	0	0	59270	P03383.1	P03383
SLNTGWLAGLFYQHKFNS	1	0	0	59375	P27958.3	P27958
SLSPVPTLGSRSRRAVPVAV	1	0	0	59467	P03381.1	P03381
SLSTNLDVTNSIEHQ	1	0	0	59483	P08362.1	Q786F2
SLYPGHLSGHRMAW	1	0	0	59619	Q81258.3	P27958
SNTVKVVGKGGHS	1	0	0	59939	AAO86638.1	Q9E006
SNVPFSPDGKPCTPPAL	1	0	0	59944	P59594.1	P59594
SPAPSRPFSVLRANDVLWLS	1	0	0	59984	AAG16766.1	Q81871
SPAQDIWGTSAAAYFVG	1	0	0	59985	P59594.1	P59594
SPDGKPCTPPALNCYWP	1	0	0	60014	P59594.1	P59594
SPPLVHDSDLEHVLTPS	1	0	0	60186	NP_041006.1	P03383
SPSAVPTDHGAHLSL	1	0	0	60249	P03165.2	Q69027
SPSLNLASVPKTSTPPGEKP	1	0	0	60259	AAA45412.1	Q85601
SQAAPYIEQAQAIAHQFKEK	1	0	0	60359	AAC03058.1	P27958
SQAAPYIEQAQVIAHQFKEK	1	0	0	60360	Q81594	P27958
SQAGPYIEQAQVIAHQFKEK	1	0	0	60367	AAC53966.1	P27958
SQARPYIEQAQVIAHQFKEK	1	0	0	60377	Q81495.3	P27958
SQAWQPGVAMPNLYK	1	0	0	60394	P0DTD1.1	P0DTD1
SQGISDDDNDSAVAEFFQSF	1	0	0	60441	P08617.1	P08617
SQHLPYIEQGMMLAEQFKQK	1	0	0	60450	P26664.3	P27958
SQSAPYIEQAQAIAQQFKDK	1	0	0	60545	Q81487.3	P27958
SQWAREALQTGITLVALLLLVIL	1	0	0	60591	P03381.1	P03381
SRGAPGGGFVPSLQGVP	1	0	0	60663	CAA44973.1	P29996
SRGNHDSPTHYVPESDAAAR	1	0	0	60674	AAA75355.1	P27958
SRGNHVAPTHYVTESDASQR	1	0	0	60675	AAU89634.1	P27958
SRGNHVAPTHYVVESDASQR	1	0	0	60676	BAA01761.1	P27958
SRGNHVSPAHYVPESDAAAR	1	0	0	60677	Q81495.3	P27958
SRGNHVSPRHYVPESEPAAR	1	0	0	60678	AAA45721.1	P27958
SRGNHVSPTHYVPESDAAAK	1	0	0	60679	Q68870.1	P27958
SRGNHVSPTHYVPESDAAAR	1	0	0	60680	P26662.3	P27958
SRGNSPARMASGGGETAL	1	0	0	60681	AAS48456.1	P59595
SRKAYDHNSPYIWPRNDYDG	1	0	0	60710	AAK01056.1	P09259
SRKKMDTKPTDPTG	1	0	0	60714	P27313.1	P27313
SRKSYKKMLKEMGEVAPEYR	1	0	0	60721	P03418.1	O42053
SRNSTPGSSRGNSPARMA	1	0	0	60749	AAS48456.1	P59595
SRSTSLSVSLVLVGVVTLYLGAMV	1	0	0	60811	AAS49691.2	P17763
SRVKNLNSSEGVPDLLV	1	0	0	60827	P59637.1	P59637
SRVVIQDYDNQHEQDRPTPSPAPSR	1	0	0	60833	P29326.1	Q81871
SSAEGDLVGWPSPP	1	0	0	60880	P26660.3	P27958
SSCHNASGKEAKVCTISPIM	1	0	0	60923	P07299.1	Q9PZT0
SSEVAVLYQDVNCTDV	1	0	0	60978	P59594.1	P59594
SSGLYHVTNDC	1	0	0	61037	NP_671491.1	P27958
SSIVYEAADAILHT	1	0	0	61123	P26664.3	P27958
SSIVYEAADMIMHT	1	0	0	61124	P26662.3	P27958
SSIVYEADDVILHT	1	0	0	61125	Q81258.3	P27958
SSKLLPKMPGIPFI	1	0	0	61139	P26661.3	P27958
SSLRDHINVIVS	1	0	0	61186	P27312.1	P27312
SSLRYGNVLDVNAI	1	0	0	61192	P27313.1	P27313
SSPCHNSLILPPFSLSPVPTLGSRS	1	0	0	61260	AAU04921.1	P03381
SSTRGGSRVEGIFAGLFMNA	1	0	0	61410	P03418.1	O42053
SSTTSKVPPSPGGE	1	0	0	61420	Q81258.3	P27958
STCSEEDDSVVCCS	1	0	0	61541	P26660.3	P27958
STGADTGGDIVQQP	1	0	0	61613	P26661.3	P27958
STGTSQNTRISLRPGPVSQP	1	0	0	61638	P07299.1	Q9PZT0
STLQVSDVDKLVCRD	1	0	0	61752	AGB56832.1	P60170
STNPKPQKKNKRNTNRRPQDVKFP	1	0	0	61789	P26664.3	P27958
STVSDQEDSEICCS	1	0	0	61992	SRC279960	P27958
STVSEEASAEDVVC	1	0	0	61994	SRC279960	P27958
STVSSEANAEDVVC	1	0	0	61996	P26664.3	P27958
SVGHMTGRFTSLFSVG	1	0	0	62141	SRC279960	P27958
SVLCPRRGHKKTV	1	0	0	62199	AAO86638.1	Q9E006
SVSHARPRLLLLCL	1	0	0	62325	P26661.3	P27958
SVSRARTRHLLLCL	1	0	0	62334	Q81258.3	P27958
SVSTKEGDSSNTGAGKALTG	1	0	0	62336	P07299.1	Q9PZT0
SWEVGKPRPPLNRNY	1	0	0	62435	P0DTD1.1	P0DTD1
SWGANDTDVFVL	1	0	0	62447	P27958.3	P27958
SYHSKPCNPAQPVCSWTLDLLAL	1	0	0	62567	AAA96674.1	P03381
SYMDTPSTCLAIVYRPIGVP	1	0	0	62650	AAA45412.1	Q85601
SYSDPCSLKCPYLGCQSWTCPYT	1	0	0	62700	AAA96674.1	P03381
TAAAKAAGLRNPDF	1	0	0	62771	BAA00972.1	P27958
TAAVTSPLTTSQTL	1	0	0	62807	P26664.3	P27958
TAEELEAIKHQLNPKDNDVEL	1	0	0	62828	P03418.1	O42053
TAETAKRRLARGSPPSLA	1	0	0	62837	P26662.3	P27958
TAGHGAYGITSLFTRG	1	0	0	62852	SRC279960	P27958
TAGRTMSGFTSFLSPG	1	0	0	62867	SRC279960	P27958
TAGWTFGAGAALQIPFA	1	0	0	62872	NP_828851.1	P59594
TALGKLQDVVNQNAQAL	1	0	0	62908	NP_828851.1	P59594
TALVVAQLLRIPQAI	1	0	0	62924	Q5EG65.3	P27958
TALVVSQLLRIPQAV	1	0	0	62925	P26662.3	P27958
TANHDSPDAELIEA	1	0	0	62933	P26664.3	P27958
TAQSTMKAEEITP	1	0	0	62975	AAO86636.1	O36307
TASITSPLTTQNTL	1	0	0	62993	P26662.3	P27958
TATALPDQASDDGD	1	0	0	63008	P26663.3	P27958
TAWDFGSLGGVFTSIG	1	0	0	63044	ABX25775.1	P17763
TDPASIAARGYISTR	1	0	0	63206	P17763.2	P17763
TDQMEVDSGPRKRPLRGG	1	0	0	63217	CAA44973.1	P29996
TDWDVKGGGSPLYRHGD	1	0	0	63273	AAA96965.1	A0A159D718
TEASNYAQYRVARATIRYRPLVPNA	1	0	0	63307	P29326.1	Q81871
TECANLLLQYGSFCTQL	1	0	0	63309	NP_828851.1	P59594
TEGRTANAFASLLSPG	1	0	0	63384	SRC279960	P27958
TEGRTANTFASLLSPG	1	0	0	63385	SRC279960	P27958
TESTLSTALAELAT	1	0	0	63540	P26664.3	P27958
TESTVSSALAELATKTFGS	1	0	0	63543	P26662.3	P27958
TETAAPAVADARKPPSGKKK	1	0	0	63545	AAC56957.1	Q2HR63
TEVEDDREPSVPSEY	1	0	0	63571	P26661.3	P27958
TFHTMWHVTRGAVLM	1	0	0	63672	QTX93024.1	P17763
TFKLSYGIATVREVL	1	0	0	63688	P0DTD1.1	P0DTD1
TGHMLDMYSVMLTND	1	0	0	63847	P0DTD1.1	P0DTD1
TGLSTGTSQNTRISLRPGPV	1	0	0	63887	P07299.1	Q9PZT0
TGLTHIDAHFLSQTKQSGEN	1	0	0	63890	AAY82033.1	P27958
TGMQSWVPLSTDDPV	1	0	0	63895	P06830.1	Q786F2
TGREIVDLMCHATFT	1	0	0	63946	QUD37222.1	P17763
TGRPSHEAPNMTQ	1	0	0	63953	NP_044666.1	P06484
TGTDLELIQILKDHYNISLD	1	0	0	63973	P07299.1	Q9PZT0
THYVPESDAAARVTQILSSL	1	0	0	64105	AAA86907.1	P27958
TIRGQFSNMSLSLLD	1	0	0	64444	P08362.1	Q786F2
TITDAVDCSQNPLAELK	1	0	0	64477	P59594.1	P59594
TITTGSPITYSTYGK	1	0	0	64490	P26664.3	P27958
TKEGDSSNTGAGKALTGLST	1	0	0	64547	P07299.1	Q9PZT0
TKKNYSELDDEEPMELDYP	1	0	0	64600	P59634.1	P59634
TKKPNRNGGGYYSASYSDPCSL	1	0	0	64602	AAA96674.1	P03381
TKPTDPTGIEPDDH	1	0	0	64645	P27313.1	P27313
TKPVASDYWDGYSGQLVCII	1	0	0	64651	P08617.1	P08617
TKRNTNRRPQDVKFPGGGQI	1	0	0	64662	BAA02670.1	P27958
TKSGEWLLGILNG	1	0	0	64671	AAO86638.1	Q9E006
TLETKLGELKRQL	1	0	0	64782	AAO86636.1	O36307
TLGGDPKFRSLTHEDHAIQP	1	0	0	64815	P07299.1	Q9PZT0
TLKYFGGFNFSQILPDP	1	0	0	64888	NP_828851.1	P59594
TLNKDQLLSSSKYTIQRSTG	1	0	0	64978	P03418.1	O42053
TLPFNWTHCFDPQIQAIVS	1	0	0	65003	AAL05539.1	P03381
TLTLAMPKTTYELKMECPH	1	0	0	65099	AAO86638.1	Q9E006
TLTSGSDLDRCTTFDDV	1	0	0	65110	P59594.1	P59594
TMTSQGMYGGTYPVE	1	0	0	65269	P06830.1	Q786F2
TNLEDPASRDLVVSY	1	0	0	65360	P03147.1	Q76R61
TNTRVSRYSSTARHRLRRGADGTAE	1	0	0	65464	P29326.1	Q81871
TNVDQDLVGWPAPP	1	0	0	65473	Q81258.3	P27958
TNVDQDLVGWPAPQ	1	0	0	65474	P26664.3	P27958
TNVVIRACNFELCDNPF	1	0	0	65479	P59594.1	P59594
TNYLEQPVSNDLSNC	1	0	0	65486	P08362.1	Q786F2
TPCAAEEQKLPINA	1	0	0	65515	P26664.3	P27958
TPCSAEEEKLPISP	1	0	0	65520	Q81258.3	P27958
TPLFKIIGDEVGLRT	1	0	0	65635	P08362.1	Q786F2
TPLLYPSLALPAPHLTLPFNWTH	1	0	0	65644	P03381.1	P03381
TPPMPSIGLEEEE	1	0	0	65691	NP_044666.1	P06484
TPPPRRRRTVGLSE	1	0	0	65694	P26660.3	P27958
TPPTTPVSPKVPPAFFQSMR	1	0	0	65699	AAG48731.1	P03410
TPSPVVVGTTDRSGAPTYSW	1	0	0	65774	AAA45676.1	P27958
TPVGLAVDTPWVEKESALSI	1	0	0	65797	P08617.1	P08617
TQAHTTMRLANLFTSG	1	0	0	65820	SRC279960	P27958
TQDLFLPFYSNVTGFHT	1	0	0	65832	P59594.1	P59594
TQGCNCSIYPGHITGHRMAW	1	0	0	65848	AAA45676.1	P27958
TQIQVRNIMSPVMG	1	0	0	65881	P27313.1	P27313
TQSFLATCVNGVCW	1	0	0	65931	P26662.3	P27958
TQSFLGTTISGVLW	1	0	0	65932	P26660.3	P27958
TQTFLGTSISGVLW	1	0	0	65947	P26661.3	P27958
TQWQVLPCSFTTLPALSTGL	1	0	0	65971	AAA45676.1	P27958
TRKYLPAIVREAIKR	1	0	0	66049	AEX65549.1	P17763
TRLTSKGRPLVPT	1	0	0	66066	NP_044666.1	P06484
TRRVRGGDGKMKELSPRW	1	0	0	66094	AAS48456.1	P59595
TSAEGDLVGWPSPP	1	0	0	66144	P26661.3	P27958
TSGITGDNTTTSSE	1	0	0	66219	P26664.3	P27958
TSKLFPKMPGLPFI	1	0	0	66284	P26660.3	P27958
TSLGAGPVSISAVAVLAPHSALALL	1	0	0	66296	P29326.1	Q81871
TSLNDRQGNATK	1	0	0	66304	P03277.3	P03277
TSNFRVVPSGDVVRFPN	1	0	0	66337	P59594.1	P59594
TSQGMYGGTYLVEKP	1	0	0	66385	P08362.1	Q786F2
TSQNTRISLRPGPVSQPYHH	1	0	0	66389	P07299.1	Q9PZT0
TSRSASLRQKKVTFDRLQVL	1	0	0	66406	P26662.3	P27958
TSRTLSYYKLGASQRV	1	0	0	66409	P59596.1	P59596
TSRVEHAVVYYVYSP	1	0	0	66410	P06830.1	Q786F2
TSVENAQQDKGIAIPHDIDLGESRV	1	0	0	66481	P29326.1	Q81871
TTAATRFMKDLYFTSTNGVGEIGRG	1	0	0	66511	P29326.1	Q81871
TTATKSEHTGREIVD	1	0	0	66547	QTX93593.1	P17763
TTFHQTLQDPRVRGL	1	0	0	66607	P03138.3	Q76R62
TTHGKAYDVDMVDA	1	0	0	66633	P26660.3	P27958
TTHKTAYDCDMVDA	1	0	0	66635	P26661.3	P27958
TTKAGYPYNYNTTASDQLLVENAAG	1	0	0	66667	P29326.1	Q81871
TTLPALSTGLIHLHQNIVDV	1	0	0	66705	AAA45676.1	P27958
TTLVQYAVGIMTVTMTFKLG	1	0	0	66719	P07299.1	Q9PZT0
TTVNAHQILPKVLHK	1	0	0	66895	AAP79798.1	Q69027
TTVSTEQNVPDPQVGITTMK	1	0	0	66906	P08617.1	P08617
TVAGCALPPPKKTP	1	0	0	66938	P26660.3	P27958
TVAHATRRFTNLLTRG	1	0	0	66939	SRC279960	P27958
TVARATMQFTGLFTRG	1	0	0	66947	SRC279960	P27958
TVLGCALPPTPQTP	1	0	0	67069	P26661.3	P27958
TVVAPDKEVLYEAFDEMEEC	1	0	0	67191	AAC53939.1	P27958
TVYCNGVKKVIL	1	0	0	67217	P27312.1	P27312
TWGENETDVLLLNNTRPPQ	1	0	0	67257	ACE82411.1	P27958
TWNLDLNSLTTDQRLH	1	0	0	67283	P03383.1	P03383
TYNWGANDTDVFVL	1	0	0	67404	Q03463.1	P27958
TYNWGENETDVFLL	1	0	0	67405	AAP55692.1	P27958
VAAEEYVEVTRVGDFHYVT	1	0	0	67514	P26662.3	P27958
VAAQLAPPSAASAF	1	0	0	67531	P26662.3	P27958
VAESDGVDEDRAAL	1	0	0	67572	Q81258.3	P27958
VAFKIMSGEVPSTEDLVNLL	1	0	0	67584	P26664.3	P27958
VAGRKKLEELERDLRKTK	1	0	0	67615	CAA44973.1	P29996
VAHDASGKRVYYLT	1	0	0	67624	P26662.3	P27958
VAHDGAGKRVYYLT	1	0	0	67625	P26664.3	P27958
VAKLVTQEMFQNIDKKIESQ	1	0	0	67647	P08617.1	P08617
VALDSRGRRRYFLT	1	0	0	67662	P26661.3	P27958
VALGPQGRRRYYLT	1	0	0	67667	P26660.3	P27958
VARALAHGVRVLEDGVNFAT	1	0	0	67730	P26660.3	P27958
VARDDKGRRYYYLT	1	0	0	67732	Q81258.3	P27958
VASHVRVNVYLSAINLECFA	1	0	0	67746	P08617.1	P08617
VATHLAGPQSSSAF	1	0	0	67768	Q81258.3	P27958
VAVRYVGATTASIRS	1	0	0	67802	Q81258.3	P27958
VCEYQGNTISGYK	1	0	0	67837	AAO86638.1	Q9E006
VCGPKLSTDLIKNQCV	1	0	0	67844	NP_828851.1	P59594
VDDPRSEEDKRFESHIECRK	1	0	0	67922	P08617.1	P08617
VDMNSITSTDVRILVQPGIASELVI	1	0	0	68025	P29326.1	Q81871
VDMVAGAHWGVLAGLA	1	0	0	68027	P26662.3	P27958
VDPDDVNKNTLQAR	1	0	0	68034	P27313.1	P27313
VEEEIYQCCNLEPE	1	0	0	68157	Q81258.3	P27958
VEEQEQEQEEQEEQELE	1	0	0	68167	YP_001129431.1	Q9QR71
VEEQEQEQEEQELEEVE	1	0	0	68168	YP_001129431.1	Q9QR71
VELKIKIASGFGPLI	1	0	0	68272	P06830.1	Q786F2
VENLETTMRSPVFT	1	0	0	68302	P26664.3	P27958
VESLDVATRTPSFS	1	0	0	68346	P26661.3	P27958
VESMETTMRSPVFT	1	0	0	68347	P26662.3	P27958
VETLDIVTRSPTFS	1	0	0	68379	P26660.3	P27958
VFHLYLQYIRKLHDE	1	0	0	68484	P0DTD1.1	P0DTD1
VFSPAASSCHNASGKEAKVC	1	0	0	68567	P07299.1	Q9PZT0
VFVLGGCRHKLVCAPAPCNF	1	0	0	68600	AAP79798.1	Q69027
VGAESCGRPFSGSLG	1	0	0	68618	ABG23418.1	Q69027
VGGPLTNSKGQNCGYRRCR	1	0	0	68664	P26662.3	P27958
VGGVYLLPRRGPRLGVRAIR	1	0	0	68674	BAA02670.1	P27958
VGGVYLLPRRGPRLGVRATRKTSER	1	0	0	68676	P26664.3	P27958
VGLRTPQRFTDLVKF	1	0	0	68723	P08362.1	Q786F2
VGMVVAHVLRLPQTL	1	0	0	68730	Q81258.3	P27958
VGTAEEKLKKKSSF	1	0	0	68800	P27313.1	P27313
VHDSDLEHVLTPSTSWTTKILKFI	1	0	0	68842	NP_041006.1	P03383
VIGGAGNNTLHCPTDCFRKH	1	0	0	68962	AAA45676.1	P27958
VIGIINNTVYDPLQPEL	1	0	0	68971	NP_828851.1	P59594
VIPSERLHYRNQGWRSVETSGVAEE	1	0	0	69074	P29326.1	Q81871
VITPGTNASSEVAVLY	1	0	0	69129	P59594.1	P59594
VKEAIDRRLHFKVEVKPASF	1	0	0	69203	P08617.1	P08617
VKNHKNLLKIAQYAAQNRRGLDL	1	0	0	69279	AAU04921.1	P03381
VKPASFFKNPHNDMLNVNLA	1	0	0	69287	P08617.1	P08617
VKQMYKTPTLKYFGGFN	1	0	0	69299	NP_828851.1	P59594
VLFVMFLSLIGLLAI	1	0	0	69496	P06830.1	Q786F2
VLLFLLLADARVCSCLWMML	1	0	0	69593	AAA45676.1	P27958
VLNRDVSFQDLSD	1	0	0	69673	AAO86638.1	Q9E006
VLPPLLTDDMIAAYTAA	1	0	0	69699	NP_828851.1	P59594
VLPPPRKMKGLFSQAKISLF	1	0	0	69701	P08617.1	P08617
VLQQLAVKTFGQPP	1	0	0	69723	AAA17048.1	P27958
VLRTSPPHRPGVRMRRV	1	0	0	69746	YP_001129431.1	Q9QR71
VLSFELLNAPATVCGPK	1	0	0	69760	P59594.1	P59594
VLTLDNQDLNGNWYD	1	0	0	69808	P0DTD1.1	P0DTD1
VLVLFGFFTLSPWY	1	0	0	69828	Q81258.3	P27958
VLVLNPSVAATLGFGAYMSK	1	0	0	69833	P26664.3	P27958
VLVVLLLFAGVDAETH	1	0	0	69847	AAA45676.1	P27958
VLYEAFDEMEECASKATLIE	1	0	0	69861	BAA01956.1	P27958
VLYEAFDEMEECASRAALIE	1	0	0	69862	AAU89634.1	P27958
VLYEAFDEMEECASRAALLE	1	0	0	69863	AAC53939.1	P27958
VLYENQKQIANQFNKAI	1	0	0	69865	NP_828851.1	P59594
VLYQAFDEMEECASHLPYIE	1	0	0	69880	AAC53957.1	P27958
VLYQEFDEMEECASHLPYFE	1	0	0	69884	AAA45721.1	P27958
VLYQEFDEMEECASHLPYIE	1	0	0	69885	ABU97068.1	P27958
VLYQGFDEMEECASHLPYIE	1	0	0	69889	AAC53946.1	P27958
VLYREFDEMEECSQHLPYIE	1	0	0	69905	P26664.3	P27958
VLYSPNVSVPSSSSTPLLYPSLA	1	0	0	69909	P03381.1	P03381
VMSGEMPSTEDLVN	1	0	0	70016	P26662.3	P27958
VMTVEIRKQNMTEFMELWSQ	1	0	0	70026	P08617.1	P08617
VNERAVVAPDKEVLYEAFDE	1	0	0	70061	AAC53944.1	P27958
VNQRAVVAPDKEVLYEAFDE	1	0	0	70170	BAA00792.1	P27958
VPAAYAAQGYK	1	0	0	70240	P26664.3	P27958
VPDTLGGDPKFRSLTHEDHA	1	0	0	70275	P07299.1	Q9PZT0
VPGPFFRDEVTFTV	1	0	0	70311	P26661.3	P27958
VPNAVGGYAISISFWPQTTTTPTSV	1	0	0	70378	P29326.1	Q81871
VPPLRVWRHRARSV	1	0	0	70421	P26662.3	P27958
VPPPRKKRTVVLTE	1	0	0	70426	P26664.3	P27958
VPPPRRKRTIQLDG	1	0	0	70427	Q81258.3	P27958
VPPPRRRRAKVLTQ	1	0	0	70428	P26661.3	P27958
VPSLEDIRSAEVV	1	0	0	70478	AAO86638.1	Q9E006
VPSPDPNNSPARP	1	0	0	70481	NP_044666.1	P06484
VPTNVSSTTQPQL	1	0	0	70496	NP_044666.1	P06484
VQAPNYTQHTSSMRGVY	1	0	0	70527	P59594.1	P59594
VQMAFMKLAALTGT	1	0	0	70609	P26662.3	P27958
VQMVIIKLGALTGT	1	0	0	70612	P26664.3	P27958
VQWMNRLIAFAFAGNHVSP	1	0	0	70667	AAA86907.1	P27958
VQWMNRLIAFASRGNHDSP	1	0	0	70669	AAA75355.1	P27958
VQWMNRLIAFASRGNHVAPT	1	0	0	70670	BAA00792.1	P27958
VQWMNRLIAFASRGNHVSPA	1	0	0	70672	Q81495.3	P27958
VQWMNRLIAFASRGNHVSPT	1	0	0	70673	BAB18806.1	P27958
VQYAVGIMTVTMTFKLGPRK	1	0	0	70677	P07299.1	Q9PZT0
VREAIKRRLRTLILA	1	0	0	70708	ACA48803.1	P17763
VRQPARPLGSAWRDQAQRPAVASRR	1	0	0	70808	P29326.1	Q81871
VRRRGDSRGSLLSP	1	0	0	70816	P26664.3	P27958
VRVPNYNLIIMDEAH	1	0	0	70848	QTX93024.1	P17763
VSGCPMRLNMASLEEKGRHF	1	0	0	70945	P08617.1	P08617
VSGGLCSTRLHRHALLATCP	1	0	0	70950	AAG48731.1	P03410
VSGHRMAWDMMMNWS	1	0	0	70954	AAA86907.1	P27958
VSKGNCSGPTTIRGQ	1	0	0	71009	P08362.1	Q786F2
VSLLSVLLSMQGAVD	1	0	0	71036	P0DTC1.1	P0DTD1
VSSHRLDTGEVPALQ	1	0	0	71118	ABI20542.1	A0A0M3PZA5
VSVITPGTNASSEVAVL	1	0	0	71189	NP_828851.1	P59594
VSWFASTGGRDSKIDVWSLV	1	0	0	71216	AAX68554.1	A0A159D718
VSWVMKIGIGVLLTW	1	0	0	71219	AHG23230.1	P17763
VSYSSYHATYSLYLFPHWTKKPNR	1	0	0	71235	AAA96674.1	P03381
VTGHRMAWDMMMNWS	1	0	0	71323	BAA09919.1	P27958
VTGHRMAWDMMQNWS	1	0	0	71324	BAA13621.1	P27958
VTMECSPRTGLDFNE	1	0	0	71418	QTX93024.1	P17763
VTYVPSQERNFTTAPAI	1	0	0	71589	NP_828851.1	P59594
VVHGCPLPPPKSPP	1	0	0	71686	P26664.3	P27958
VVHGCPLPPTKAPP	1	0	0	71687	BAA01583.1	P27958
VVPLATYSLTGLWS	1	0	0	71786	P26660.3	P27958
VVVAPDKEILYEAFDEMEEC	1	0	0	71866	BAA01761.1	P27958
VVVTPDKEILYEAFDEMEEC	1	0	0	71888	AAP55688.1	P27958
VYYPDEIFRSDTLYLTQD	1	0	0	72205	P59594.1	P59594
WDEGIIKSTIVEAAK	1	0	0	72295	P07298.1	Q9PZT1
WDQKLWCRHFCVLAD	1	0	0	72324	P08362.1	Q786F2
WGLNWDLGLSQWAREALQTGITL	1	0	0	72481	P03381.1	P03381
WGTSAAAYFVGYLKPTT	1	0	0	72519	P59594.1	P59594
WHVLYTPNISIPQQTSSRTILFP	1	0	0	72558	P03383.1	P03383
WIPAGIGVTGVIIAV	1	0	0	72638	ALG01342.1	Q05320
WLGFIAGLIAIVMVT	1	0	0	72717	P0DTC2.1	P0DTC2
WLTIPPMKNLALGVI	1	0	0	72808	P08362.1	Q786F2
WLTYHGAIKLDDKDPQF	1	0	0	72816	AAS48456.1	P59595
WNRKELLVTFKNAHA	1	0	0	72905	QTX93593.1	P17763
WQRSNAEFEQNLENAQWFAF	1	0	0	73004	P08617.1	P08617
WRIYSTGNNVFQTQAGC	1	0	0	73036	NP_828851.1	P59594
WSGEDSATLGAGGVL	1	0	0	73072	SRC279960	P27958
WTHCFDPQIQAIVSSPCHNSLIL	1	0	0	73133	A45714	P03381
WTHCYQPRLQAITTDNCNNSIIL	1	0	0	73134	P03383.1	P03383
WTWETKGDLAEN	1	0	0	73171	P27312.1	P27312
WYGMEIRPLSEKEENMV	1	0	0	73272	Q6TFL5	P17763
YAAQNRRGLDLLFWEQGGL	1	0	0	73327	P03381.1	P03381
YALADASLKMADPNRFRGKD	1	0	0	73385	ABM66847.1	Q69091
YCADVAAEELMNALV	1	0	0	73483	P08362.1	Q786F2
YDASVHGQIGAALL	1	0	0	73521	P26660.3	P27958
YEAADMIMHTP	1	0	0	73615	P26662.3	P27958
YEPYYHSDHAESSWVNRGES	1	0	0	73744	AAK01056.1	P09259
YEVRNVSGIYHVTNDCSNS	1	0	0	73787	BAA09919.1	P27958
YFKDCLFKDWEELGEE	1	0	0	73843	ABK27207.1	Q69027
YFVLTSHTVMPLSAP	1	0	0	73959	P0DTD1.1	P0DTD1
YGAGVAGALVAFKIMSGEVP	1	0	0	73975	AAB67037.1	P27958
YGSRLGVPDTLGGDPKFRSL	1	0	0	74084	P07299.1	Q9PZT0
YHVTNDCPNSSIVYEAADAI	1	0	0	74152	AAA45676.1	P27958
YICGDSTECANLLLQYG	1	0	0	74173	NP_828851.1	P59594
YIKARAACRAAG	1	0	0	74272	P26664.3	P27958
YISDAFSLDVSEKSGNF	1	0	0	74367	P59594.1	P59594
YKMFLHTGAVIVLPEDDLPT	1	0	0	74479	AAG48731.1	P03410
YKRRMADAVSRKKM	1	0	0	74503	P27313.1	P27313
YLDFNALNLFFSPLEFQHLI	1	0	0	74601	P07299.1	Q9PZT0
YLGTGPEASLPYGANK	1	0	0	74684	NP_828858.1	P59595
YLIKRRKFPPALPP	1	0	0	74705	P26661.3	P27958
YLKASAACRAAK	1	0	0	74728	P26663.3	P27958
YLRRMGGIQRRDHLQTLRDQ	1	0	0	74902	AAC56957.1	Q2HR63
YLVQKRHYLVFLIAHHYYEA	1	0	0	74975	AAC56957.1	Q2HR63
YPFRLPIKGVPIELQ	1	0	0	75287	P08362.1	Q786F2
YPGHITGHRMAWDMMMNWSPTTALV	1	0	0	75294	P26664.3	P27958
YPTFGEHKQEKDLEY	1	0	0	75418	ACS12928.1	A0A0M3PZA5
YQPIDVVRDLPSGFNTL	1	0	0	75528	P59594.1	P59594
YQVRNSSGLYHV	1	0	0	75567	P27958.3	P27958
YSCMVCVDRSSLSSWHVLYTP	1	0	0	75707	P03383.1	P03383
YSPSRSFSYFYPFRL	1	0	0	75863	P08362.1	Q786F2
YSRPVVSANGEPTVKLYTSVENAQQ	1	0	0	75883	P29326.1	Q81871
YSSMPPLEGEPGDPDLSDGS	1	0	0	75890	P26662.3	P27958
YSTPWRYLDFNALNLFFSPL	1	0	0	75905	P07299.1	Q9PZT0
YSVLYNSTFFSTFKCYG	1	0	0	75920	P59594.1	P59594
YTCIVCIDRASLSTWHVLYSP	1	0	0	75984	P03381.1	P03381
YTGPVSSPSWKFHSDV	1	0	0	76065	P03383.1	P03383
YTNIPVSILFNKEEADDNGD	1	0	0	76132	AAG48731.1	P03410
YVYKGYQPIDVVRDLPS	1	0	0	76446	P59594.1	P59594
AVYVKSKVGNYR	1	0	0	77840	BAM16435.1	Q01455
IQAIVSSPCHNSLILPPFSLSPV	1	0	0	78425	P03381.1	P03381
LPPTAPPLLPHSNLDHILEPSIPW	1	0	0	78454	P03381.1	P03381
QGGLCKALQEQCRFPNITNSHVP	1	0	0	78492	P03381.1	P03381
RASLSTWHVLYSPNVSVPSS	1	0	0	78500	P03381.1	P03381
MPKTRRRPRRSQRKRPPTPW	1	0	0	78749	AAF71372.1	P0C205
PPALPIWARPDYNPPLLESWKDPD	1	0	0	78764	P26662.3	P27958
TGAPSLGDYVRPAYIVTPYW	1	0	0	78850	AAF71372.1	P0C205
TPSMDALSAQLYSSLSLDSP	1	0	0	78863	AAF71372.1	P0C205
TWAQPGYPWPLYGNEGMGWAGWLLS	1	0	0	78868	P26662.3	P27958
VIPDREVLYQEFDEMEECAS	1	0	0	78872	P26662.3	P27958
ATRKTSERSQPRGRRQPI	1	0	0	78932	Q68948	P27958
LGIASFLTRGPKQNI	1	0	0	79013	BAC41283.1	P27958
PKARQPEGRAWAQPG	1	0	0	79041	Q68948	P27958
QLVNTNGSWHINRTALNC	1	0	0	79053	Q68948	P27958
RRVASFFSPGSAQKI	1	0	0	79075	Q68948	P27958
SLYPGHVSGHRMAWDMMM	1	0	0	79086	Q68948	P27958
YEVRNVSGVYHVTNDCS	1	0	0	79123	Q68948	P27958
FHISCLTFGRETVIEYLVSFG	1	0	0	79546	CAM58990.1	P0C767
IPKDRRSTGKSWGKPGY	1	0	0	79576	P26660.3	P27958
IRTPPAYRPPNAPILSTLPETTV	1	0	0	79577	P03146.1	Q76R61
KFRQLLWFHISCLTFGRETVIEY	1	0	0	79583	P03146.1	Q76R61
LCWGELMTLATWVGVNLEDPASRDL	1	0	0	79594	P03146.1	Q76R61
LSTLPETTVVRRRGRSPRRRTPSPR	1	0	0	79609	P03146.1	Q76R61
LYREALESPEHCSPHHTALRQA	1	0	0	79613	P03146.1	Q76R61
VSYVNTNMGLKFRQL	1	0	0	79677	P03146.1	Q76R61
AQQPSTATSVDAP	1	0	0	80440	AAO84298.1	Q86887
ARGACVTIMTVDNPA	1	0	0	80446	NP_740471.1	P03300
DDIEQQADNMITEML	1	0	0	80922	P08669.1	P08669
EASGPTHSKEIPALT	1	0	0	81394	NP_740471.1	P03300
EIPALTAVETGATNP	1	0	0	81565	NP_740471.1	P03300
GPTHSKEIPALTAVE	1	0	0	82831	NP_740471.1	P03300
HSKEIPALTAVETGA	1	0	0	83234	NP_740471.1	P03300
HTSQVVPSDTMQTRH	1	0	0	83266	AAO84298.1	Q86887
IPALTAAETGHTSQV	1	0	0	83789	AAO84298.1	Q86887
IPYCNYSKYWYLNHT	1	0	0	83829	P08669.1	P08669
KLEFFTYLRFDLELT	1	0	0	84461	AAO84298.1	Q86887
LPHSLNDHILEPSIPWKSK	1	0	0	85672	SRC276211	P03381
SDTVQTRHVVQHRSR	1	0	0	88446	NP_740471.1	P03300
SESSIESFFARGACV	1	0	0	88495	NP_740471.1	P03300
SRSESSVENFLCRSA	1	0	0	89062	AAO84298.1	Q86887
SYTNNSKKGYAEWVINTRQV	1	0	0	89316	AAO84298.1	Q86887
VSSRPTNSESIPALT	1	0	0	90405	AAO84298.1	Q86887
GLDLLFWEQGGLCKALQEQCRFPN	1	0	0	94530	AAL05538.1	P03381
LLTLVQLTLQSTNYTCIVCIDRA	1	0	0	94590	AAA96674.1	P03381
QLRHLPSRVRYPHYSLIKPESSL	1	0	0	94658	CAA63041.1	P03381
SLLHEVDKDISQLTQAIVKNHKN	1	0	0	94690	A45714	P03381
VPTIAHGDGRRPSKQRTFI	1	0	0	94962	P03226.1	P03226
YLKDQQLLGIWGCSGKL	1	0	0	94978	AAC28452.1	P03378
ALESPEHCSPHHTALRQAIL	1	0	0	96088	P03146.1	Q76R61
LWFHISCLTFGRETVIEYLV	1	0	0	96630	P03146.1	Q76R61
SDFFPSVRDLLDTASALYRE	1	0	0	96862	P03146.1	Q76R61
WVGVNLEDPASRDLVVSYVN	1	0	0	97104	P03146.1	Q76R61
ADQELGDAPFLDRLRRDQKS	1	0	0	97170	ABP35610.1	P03496
DAVATTHSWIPKRNRSIL	1	0	0	97236	ABO21688.1	P03431
EKANPVNDLCYPGDFNDYEELKH	1	0	0	97267	ABW90125.1	P03452
HKIFKMEKGKVVKSVELDAPNYHY	1	0	0	97383	AAT73329.1	P03468
KAGLLVSDGGPNLY	1	0	0	97407	ABO21688.1	P03431
LFGAIAGFIEGGWQGMVDGWYG	1	0	0	97441	ABW90125.1	P03452
MASQGTKRSYEQMETGGERQNATE	1	0	0	97491	AAT70630.1	P03466
SLLTEVETPTRNEWECRCSDSSDP	1	0	0	97651	ABP35634.1	P06821
TNQEDLLVLWGIHHPNDAAEQT	1	0	0	97700	ABW90125.1	P03452
VNSDTVGWSWPDGAELPFTID	1	0	0	97748	AAT73329.1	P03468
WCCRSCTLPPLRYRGEDGCW	1	0	0	101410	AAL58460.1	P17763
DPSLKMADPNRFRGKNLPVL	1	0	0	101555	P03172.2	Q69467
PELVPEDPEDSALLEDPAGT	1	0	0	101960	P03172.2	Q69467
VSSQIPPNWHIPSIQDVAPH	1	0	0	102215	P03172.2	Q69467
CASHLPYIEQGMQLAEQFKQ	1	0	0	103822	BAB18806.1	P27958
GMQLAEQFKQKALGLLQTAT	1	0	0	103941	BAB18806.1	P27958
HSYSPGEINRVASCLRKLGV	1	0	0	103977	BAB18806.1	P27958
KTKRNTNRRPQDVKFPGGGQ	1	0	0	104017	BAB18806.1	P27958
LPRRGPRLGVRATRKTSERS	1	0	0	104050	BAB18806.1	P27958
NHVSPTHYVPESDAAARVTQ	1	0	0	104148	BAB18806.1	P27958
PPSLASSSASQLSAPSLKA	1	0	0	104181	BAB18806.1	P27958
PRGRRQPIPKARRPEGRTWA	1	0	0	104184	BAB18810.1	P27958
PRRGPRLGVRATRKTSERSQ	1	0	0	104187	BAB18806.1	P27958
RPAVIPDREVLYQEFDEMEE	1	0	0	104225	BAA25076.1	P27958
RPQDVKFPGGGQIVGGVYLL	1	0	0	104226	BAB18806.1	P27958
SHITAETAKRRLARGSPPSL	1	0	0	104246	BAB18806.1	P27958
TRKTSERSQPRGRRQPIPKA	1	0	0	104315	BAB18806.1	P27958
GTTDHVGVPTYDWGK	1	0	0	108412	SRC280504	P27958
NDSLNTGFLAFLFYTKK	1	0	0	108551	SRC279960	P27958
HKSAIVTLTYDSEWQRDQ	1	0	0	110284	ACS92695.1	P03120
IPKPSPWAPKKHRRLSSDQD	1	0	0	110293	P06922.1	P06922
KHRRLSSDQDQSQTPETPAT	1	0	0	110303	P06922.1	P06922
PKRLRLPHIRDDDAPPSHQP	1	0	0	110364	P03172.2	Q69467
QSQTPETPATPLSCCTETQW	1	0	0	110388	P06922.1	P06922
STWPTTPPRPIPKPSPWAPK	1	0	0	110427	P06922.1	P06922
TKYPLLKLLGSTWPTTPPRP	1	0	0	110434	P06922.1	P06922
VTFCCKCDSTLRLCVQ	1	0	0	110456	ABL96585.1	P03129
YEQLNDSSEEEDEIDG	1	0	0	110460	P03129.1	P03129
YYVLHLCLAATKYPLLKLLG	1	0	0	110468	P06922.1	P06922
EKTGILTVTYHSETQRTK	1	0	0	110571	ABP99755.1	T2A704
GDICNTMHYTNWTHIYICEE	1	0	0	110589	ACS92695.1	P03120
HKHAIVTVTYDSEEQRQQ	1	0	0	110625	CAS89355.1	P04015
KCDSTLRLCVQSTHVDIRTLE	1	0	0	110640	ABL96585.1	P03129
LCLIGCKPPIGEHWGKGSPC	1	0	0	110652	ACG75893.1	P03101
MHQKRTAMFQDPQERPRKLPQLC	1	0	0	110669	P03126.1	P03126
PMDTFIVSTNPNTVTSSTPI	1	0	0	110685	ACL12316.1	P03107
QSQAITCQKPTPEKEKPDPYK	1	0	0	110696	CAS89491.1	P04012
VGENVPDDLYIKGSG	1	0	0	110733	ACG75893.1	P03101
EDTYRFVTSQAIACQKHTPPA	1	0	0	110825	ACG75893.1	P03101
GLKAKPKFTLGKRKATPTTS	1	0	0	110863	ACG75893.1	P03101
GLKAKPKLKRAAPTSTRTSS	1	0	0	110864	ACL12333.1	P03101
GQAEPDRAHYNIVTFCCKCD	1	0	0	110869	P03129.1	P03129
GYRGRSSIRTGVKRPAVSKA	1	0	0	110880	NP_040304.1	P04012
HEYMLDLQPETTDLYCYE	1	0	0	110884	P03129.1	P03129
LYIKGSGSTANLASSNYFPT	1	0	0	110938	ACG75893.1	P03101
PETTDLYCYEQLNDSSEEEDE	1	0	0	110960	P03129.1	P03129
PNNNKILVPKVSGLQYRVFR	1	0	0	110965	ACG75893.1	P03101
RTGYIPLGTRPPT	1	0	0	111013	ACL12316.1	P03107
YMLRKRRKRLPYFF	1	0	0	111065	ACL12316.1	P03107
ACQKHTPPAPKEDDPLKKYT	1	0	0	111088	AAM29174.1	P03101
CQDKILTHYENDSTD	1	0	0	111167	ACS92695.1	P03120
EEASVTVVEGQVDYY	1	0	0	111233	ACS92695.1	P03120
KGSPCTNVAVNPGDCPPLEL	1	0	0	111450	ACA14209.1	P03101
LSKLLCVSPMCMMIEPPKLR	1	0	0	111521	P03114.2	P03114
NGICWGNQLFVTVVDTTRST	1	0	0	111581	ACA14209.1	P03101
NKFGFPDTSFYNPDTQRLVW	1	0	0	111583	ACA14209.1	P03101
NKSEVPLDICTSICKYPDYI	1	0	0	111585	ACA14209.1	P03101
QVILCPTSVFSSNEV	1	0	0	111693	ACS92695.1	P03120
RWTGRCMSCCRSSRTRRETQL	1	0	0	111750	ACS92692.1	P03126
STHNYEEIPMDTFIVST	1	0	0	111808	ACL12316.1	P03107
STHNYEEIRMDTFIVST	1	0	0	111809	SRC276209	P03107
TEETQTTIQRPRSEP	1	0	0	111821	ACS92695.1	P03120
TSHPIEEIPLDTFVI	1	0	0	111851	AAF00067.1	P04013
TSHPIEEIPLDTFVV	1	0	0	111852	AAK01849.1	P04013
TSIFRNPVFTEPSVTQPQPPVE	1	0	0	111853	AAF00067.1	P04013
VDNRECISMDYKQTQLCLIG	1	0	0	111890	ACA14209.1	P03101
VHTGFGAMDFTTLQANKSEV	1	0	0	111915	ACG75893.1	P03101
VRYKCGKNRETIEKLLSKLL	1	0	0	111921	P03114.2	P03114
SGYIPANTTIPF	1	0	0	112837	ACL12316.1	P03107
EFGKAKGSRAIWYMW	1	0	0	113359	P17763.2	P17763
WKSKLLTLVQLT	1	0	0	118221	AAT38829.2	P03381
ALTGATEIQNSGGTS	1	0	0	119103	QTX93489.1	P17763
AYTALFSGVSWVMKI	1	0	0	119110	QHJ86727.1	P17763
CLEPIEGKVVQYENL	1	0	0	119113	QTX93500.1	P17763
EPVNIEAEPPFGESN	1	0	0	119144	QTX93489.1	P17763
GATTETPTWNRKELL	1	0	0	119169	QTX93500.1	P17763
GDNALKINWYKKGSS	1	0	0	119171	QHJ86727.1	P17763
IEGKITNITTDSRCP	1	0	0	119209	QTX93491.1	P17763
KVEYKGEDAPCKIPF	1	0	0	119238	QTX93489.1	P17763
LDIELQKTEATQLAT	1	0	0	119241	QTX93474.1	P17763
LECSPRTGLDFNEMI	1	0	0	119243	QTX93489.1	P17763
LKCRLKMDKLELKGM	1	0	0	119252	AAC63321.1	P17763
LTWIGLNSKNTSMSF	1	0	0	119265	QTX93489.1	P17763
MRCVGVGNRDFVEGL	1	0	0	119276	AAW28141.1	P17763
NKAWMVHRQWFFDLP	1	0	0	119290	QTX93489.1	P17763
QGKAHNGRLITANPV	1	0	0	119312	QTX93500.1	P17763
SYAMCTNTFVLKKEV	1	0	0	119351	AHG23230.1	P17763
TNTFVLKKEVSETQH	1	0	0	119364	AHG23230.1	P17763
VDVVLEHGGCVTTMA	1	0	0	119377	QTX93593.1	P17763
WGNGCGLFGKGSLVT	1	0	0	119397	AQV12170.1	P17763
AGAGGGAGGAGAGGGAGGAGC	1	0	0	119738	SRC279943	P03211
KILPEVKEKHEFLSRL	1	0	0	120682	CAA29172.1	Q86887
GSDDYVWLSRLLDLAPNYRQ	1	0	0	125428	AAK06654.1	F5HF49
KLTPLPEARLLDLSSWFTVG	1	0	0	125463	BAA00792.1	P27958
CPLPPPRSPPVPPPRK	1	0	0	127939	AAB66324.1	P27958
NPPLVETWKKPDYEPP	1	0	0	128065	AAB66324.1	P27958
VTNDCSNSSIVYEAADVI	1	0	0	128141	ABF71404.1	P27958
PDQRPYCWHYPPKPC	1	0	0	130994	ABR25251.1	P27958
PPPPSSPTHDPPDSDPQIPPP	1	0	0	132011	AAD50663.1	P03362
AKIIGADVQNTTFII	1	0	0	132152	P17763.2	P17763
DSGCVINWKGRELKC	1	0	0	132233	P17763.2	P17763
LRFKGEDGCWYGMEI	1	0	0	132452	P17763.2	P17763
MIIPKIYGGPISQHN	1	0	0	132477	P17763.2	P17763
PECPDDQRAWNIWEV	1	0	0	132520	QFS19562.1	P17763
TRLENIMWKQISNEL	1	0	0	132701	P17763.2	P17763
WIESEKNETWKLARA	1	0	0	132736	P17763.2	P17763
EEAIERAVVHVA	1	0	0	135913	ACL31285.1	Q86887
GDVEEAIERAVV	1	0	0	135931	ACL31285.1	Q86887
IERAVVHVADTM	1	0	0	135936	ACL31285.1	Q86887
LTAVETGHTSQV	1	0	0	135958	1D4M_1	Q86887
PSNSASVPALTA	1	0	0	135974	1D4M_1	Q86887
QSRRRGDMSTLN	1	0	0	135980	BAA00518.1	Q86887
RRGDMSTLNTHG	1	0	0	135985	BAA00518.1	Q86887
SASVPALTAVET	1	0	0	135990	1D4M_1	Q86887
TVAQSRRRGDMS	1	0	0	136005	BAA00518.1	Q86887
VETGHTSQVTPS	1	0	0	136006	1D4M_1	Q86887
VMIKSLPALNSPTVEEC	1	0	0	136010	AAR16005.1	Q86887
VPALTAVETGHT	1	0	0	136011	1D4M_1	Q86887
QLEKALDCQIYG	1	0	0	136573	BAH79736.1	P27958
VIPMVTQIAMTDTTP	1	0	0	136894	P17763.2	P17763
GLPIRYQTPAIRAEH	1	0	0	139762	P14340.2	P17763
LVDYPYRLWHYPCTI	1	0	0	140577	ABR25251.1	P27958
KSLSSTEFIPN	1	0	0	144712	P13285.1	P13285
RIEDPPFNSLL	1	0	0	144763	P13285.1	P13285
EPGQLKLNWFKKGSS	1	0	0	144885	P14340.2	P17763
CNTKCQTPMGAINSS	1	0	0	148521	ABW06108.1	P03452
DSLSPRRAGAKAGPGLSPGT	1	0	0	150173	SRC280102	P0C045
EKNEQELLELDKWASLW	1	0	0	150180	P03375.1	P03378
LPQGASQEPSRMAWGPLKTG	1	0	0	150397	SRC280102	P0C045
LTIGNSTITTQEAAN	1	0	0	150419	ACY00666.1	A0A0M3PZA5
MAVGMVSILASSLLK	1	0	0	150433	P14340.2	P17763
NVKFPGGGQIVGGVYVLPRR	1	0	0	150483	AAB40040.1	P27958
PLEGTTNPNGYANWD	1	0	0	150496	ABI20542.1	A0A0M3PZA5
RNLLELCQVETILEV	1	0	0	150533	ACY00666.1	A0A0M3PZA5
TEDSHPPYKQTQPGA	1	0	0	150616	ACM47545.1	A0A0M3PZA5
TFTMRLLSPVRVPNY	1	0	0	150617	P17763.2	P17763
TKRNTIRRPQNVKFPGGGQI	1	0	0	150626	AAB40040.1	P27958
TSWGTSRSSVLPQGASQEPS	1	0	0	150661	SRC280102	P0C045
VGGVYVLPRRGPRLGVRATR	1	0	0	150678	ADP37774.1	P27958
WISNTHYRAHARDGV	1	0	0	150723	ACY00666.1	A0A0M3PZA5
NWFDISKWLWYI	1	0	0	150874	P19550.1	P03378
EKNVTVTHSVNLLED	1	0	0	150978	ACP41105.1	P03452
ILGNPECESLSTASS	1	0	0	150998	ACP41105.1	P03452
IPSIQSRGLFGAIAG	1	0	0	150999	ACP41105.1	P03452
LVKKGNSYPKLSKSY	1	0	0	151031	ACP41105.1	P03452
LYQNADTYVFVGSSR	1	0	0	151032	ACP41105.1	P03452
SQLKNNAKEIGNGCF	1	0	0	151056	ACP41105.1	P03452
TPKGAINTSLPFQNI	1	0	0	151064	ACP41105.1	P03452
VDDGFLDIWTYNAEL	1	0	0	151067	ACP41105.1	P03452
FNPNKDTWPDANKVG	1	0	0	153257	P03138.3	Q76R62
LAPTRVVAAEMEEAL	1	0	0	156711	P14340.2	P17763
IVPAKSVCGPVYCFTPSPVV	1	0	0	161246	AAB67036.1	P27958
SKAFKFARTPADTG	1	0	0	161696	P06935.2	Q9Q6P4
SLTVQTHGESTLA	1	0	0	161698	YP_001527879.1	Q9Q6P4
TLDVRMINIEASQLA	1	0	0	161711	AAK31640.1	P0DOH9
TTVESHGKIGATQAGRF	1	0	0	161715	P06935.2	Q9Q6P4
NNTRKSIHLGPGRAFYATGDIIG	1	0	0	163040	ADZ13293.1	P03378
RKRIRVGPGQTVY	1	0	0	163244	AAB01026.1	P03378
TKKGIAIGPGRTLY	1	0	0	163621	P12490.1	P03378
TRKSIRIGPGQAFY	1	0	0	163689	AAL59843.1	P03378
NPVENYIDSVLNEVLVVPNIQ	1	0	0	164167	AAQ19944.1	P07210
LVCASRELERFAVNPGLLE	1	0	0	165638	AAN08336.1	P03349
PPLLDRWKTPDYVPPTVHG	1	0	0	176375	ACZ60117.1	P27958
PPVIETWKRPDYEPPTVLG	1	0	0	176376	AAP55699.1	P27958
QRIAEMLKSKIQGLL	1	0	0	176385	AAF59940.1	P27958
QVIAHQFKEKVLGLL	1	0	0	176401	ACZ60112.1	P27958
STKDNFNVYKA	1	0	0	177299	AEJ18140.1	P0DOK1
TKDNFNVYKATRPYLAHC	1	0	0	177328	AEJ18140.1	P0DOK1
VPRNAELGDRKGKIHIPF	1	0	0	177356	ABD95938.1	Q8JUX5
VPRNAELGDRQGKIHIPF	1	0	0	177357	ADC53733.1	Q8JUX5
NIQLINTNGSWHINST	1	0	0	178301	AAB67036.1	P27958
NEQELLELDKWASLWN	1	0	0	179863	ADZ13338.1	P03378
GVFTTNIWLKLKEKQ	1	0	0	180496	QTX93151.1	P17763
HKKLAEAIFKLTYQN	1	0	0	180500	P14340.2	P17763
KNPHAKKQDVVVLGS	1	0	0	180568	P14340.2	P17763
KRYLPAIVREAIKRG	1	0	0	180575	P14340.2	P17763
LDFELIKTEAKQPAT	1	0	0	180590	QTX92984.1	P17763
MAMTDTTPFGQQRVF	1	0	0	180643	P14340.2	P17763
PNYNLIIMDEAHFTD	1	0	0	180698	P14340.2	P17763
STRVEMGEAAGIFMT	1	0	0	180756	QTX93024.1	P17763
TLRVLNLVENWLNNN	1	0	0	180774	QTX93024.1	P17763
VTDFKGKTVWFVPSI	1	0	0	180807	QTX93024.1	P17763
WGNGCGLFGKGGIVT	1	0	0	180816	BAG84557.1	P17763
QAQGLLTTVPAAPP	1	0	0	180917	AAR99337.1	Q76R62
SQISSHSPTCCPPICPGYRW	1	0	0	180928	AAR99337.1	Q76R62
SSGTVSPAQNTVSAISSI	1	0	0	180929	ADB55510.1	Q76R62
AKGSRAIWYMWLGAR	1	0	0	181081	P17763.2	P17763
GARYLEFEALGFLNE	1	0	0	181095	ACJ09459.1	P17763
TDTTPFGQQRVFKEK	1	0	0	181156	P17763.2	P17763
GDPIADMIDQTVNNQ	1	0	0	181321	ABX55895.1	A0A0M3PZA5
NNNTRKSINIGPGRALYTT	1	0	0	187169	P35961.1	P03378
SLWNWFDITNWLWYIK	1	0	0	187194	Q0ED31	P03378
DISEATQVEQHHRRT	1	0	0	187296	AGB56830.1	Q05320
EDHKIMASENSSAMV	1	0	0	187314	AGB56830.1	Q05320
RTSSDPGTNTTTEDH	1	0	0	187509	AGB56758.1	Q05320
TGEESASSGKLGLIT	1	0	0	187541	AGB56758.1	Q05320
TIRYQATGFGTNETE	1	0	0	187549	AGB56832.1	P60170
EIPFYGKAIPIETIKG	1	0	0	187636	AFC36922.1	P27958
LHAPTGSGKSTKVPAA	1	0	0	187678	AFC36922.1	P27958
IMKNHLRDIMG	1	0	0	189683	ADY11070.1	P08669
KCNEKHDEEFCDMLRL	1	0	0	189691	ADY11070.1	P08669
NRGGDENPRGPVSR	1	0	0	189777	AAB48506.1	P89522
SDAHKKNLYDHAL	1	0	0	189839	ADY11070.1	P08669
AIALDFKPGTSGSPI	1	0	0	190703	P17763.2	P17763
ANCLRKNGKKVIQLS	1	0	0	190710	QTX93489.1	P17763
ARGYISTRVGMGEAA	1	0	0	190711	P17763.2	P17763
ASIAARGYISTRVGM	1	0	0	190712	P17763.2	P17763
AVHADMGYWIESQKN	1	0	0	190715	QTX93489.1	P17763
CLKPVILTDGPERVI	1	0	0	190718	QTX93489.1	P17763
CRSCTLPPLRYMGED	1	0	0	190721	QTX93489.1	P17763
EAAAIFMTATPPGTA	1	0	0	190732	QTX93489.1	P17763
EEMFKKRNLTIMDLH	1	0	0	190735	QTX93479.1	P17763
EMGANFKADRVIDPR	1	0	0	190737	QTX93489.1	P17763
EPGKNPKNFQTMPGT	1	0	0	190739	QPI11927.1	P17763
EVYTQLCDHRLMSAA	1	0	0	190747	QBA29683.1	P17763
FIIDGPNTPECPSAS	1	0	0	190751	Q6YMS3.1	P17763
FQTMPGTFQTTTGEI	1	0	0	190759	QIS48873.1	P17763
FVVTTDISEMGANFK	1	0	0	190761	P14340.2	P17763
GEIGAIALDFKPGTS	1	0	0	190765	QFS19205.1	P17763
GKTVWFVPSIKAGND	1	0	0	190774	QTX92786.1	P17763
HLGKLELDFNYCEGT	1	0	0	190783	QTX93479.1	P17763
HRLMSAAVKDERAVH	1	0	0	190786	Q6YMS3.1	P17763
HTLWSNGVLESDMII	1	0	0	190787	QTX93489.1	P17763
HTQTAGPWHLGKLEL	1	0	0	190788	QTX93479.1	P17763
IFMTATPPGTADAFP	1	0	0	190793	QHR82515.1	P17763
ISYGGGWRLSAQWQK	1	0	0	190798	QTX93491.1	P17763
KFQADSPKRLATAIA	1	0	0	190810	QTX93479.1	P17763
KKDLISYGGGWRLSA	1	0	0	190815	QTX93491.1	P17763
KKKLRPRWLDARTYS	1	0	0	190816	QHR82521.1	P17763
KKRNLTIMDLHPGSG	1	0	0	190817	P27909.2	P17763
KKVIQLSRKTFDTEY	1	0	0	190819	QTX93491.1	P17763
KLTVVVGDIIGVLEQ	1	0	0	190823	QTX93489.1	P17763
KQIANELNYILWENN	1	0	0	190825	QTX93489.1	P17763
KTFDTEYQKTKLNDW	1	0	0	190831	QIS48873.1	P17763
LKLREVYTQLCDHRL	1	0	0	190842	QBA29683.1	P17763
MYFHRRDLRLASNAI	1	0	0	190863	QTX93491.1	P17763
NEWITDFAGKTVWFV	1	0	0	190864	QFN25407.1	P17763
NFKADRVIDPRRCLK	1	0	0	190865	QTX93489.1	P17763
NGKRLEPNWASVKKD	1	0	0	190868	QTX93474.1	P17763
NPKNFQTMPGTFQTT	1	0	0	190879	QPI11927.1	P17763
NPQKENDQYIFTGQP	1	0	0	190880	QTX93489.1	P17763
PELEEEMFKKRNLTI	1	0	0	190887	QTX93479.1	P17763
PGTFQTTTGEIGAIA	1	0	0	190891	QIS48873.1	P17763
PLALKEFKDFAAGRK	1	0	0	190894	QTX93479.1	P17763
QNSSFIIDGPNTPEC	1	0	0	190923	QTX93489.1	P17763
RPRWLDARTYSDPLA	1	0	0	190956	P17763.2	P17763
SLRTTTVSGKLIHEW	1	0	0	190977	QTX93593.1	P17763
SNGVLESDMIIPKSL	1	0	0	190985	QTX93593.1	P17763
SPIINREGKVVGLYG	1	0	0	190986	QTX93593.1	P17763
SWKLEKASLIEVKTC	1	0	0	190991	QHR82521.1	P17763
TDFAGKTVWFVPSIK	1	0	0	190992	AHG23230.1	P17763
TDISEMGANFKADRV	1	0	0	190993	QTX93593.1	P17763
TEQYKFQADSPKRLA	1	0	0	190996	QTX93474.1	P17763
TEYQKTKLNDWDFVV	1	0	0	190997	QTX93374.1	P17763
TWGKAKIVTAETQNS	1	0	0	191008	QTX93593.1	P17763
VILTDGPERVILAGP	1	0	0	191016	QTX93593.1	P17763
VINWKGKELKCGSGI	1	0	0	191017	QTX93593.1	P17763
VLTYNGKRLEPNWAS	1	0	0	191021	QHD57352.1	P17763
WASVKKDLISYGGGW	1	0	0	191025	P17763.2	P17763
WNSGNEWITDFAGKT	1	0	0	191027	AHG23230.1	P17763
DRSGAPTYSWGAND	1	0	0	195013	AAB02127.1	P27958
EHAYPNASHPWDEDVMPDLPY	1	0	0	195018	AFE88887.1	Q3YPH4
EHAYPNATHPWDEDVMPELPYE	1	0	0	195020	AFE88888.1	B9UYK7
GEHAYPNATHPWDEDVMPELPYQT	1	0	0	195023	ADJ37024.1	Q3YPH4
HAYPNASHPWDEDVMPDLPYKT	1	0	0	195026	AFE88887.1	Q3YPH4
MSDTDIQDQQPDTVDAPQNT	1	0	0	195042	AFE88887.1	Q3YPH4
MSENEIQDQQPSDSMEERGG	1	0	0	195043	AFE88888.1	B9UYK7
VGPAASDTAAWMVGVDPEGANINS	1	0	0	195059	ADJ37024.1	Q3YPH4
AKFKCVTKLEGKIVQ	1	0	0	195145	P17763.2	P17763
AKLALDNIVMLHTTE	1	0	0	195146	Q2YHF0.1	P17763
AKWLWGFLSRNKKPR	1	0	0	195150	QPD98749.1	P17763
AMVLSIVSLFPLCLS	1	0	0	195162	QTX92488.1	P17763
ANCLRKNGKRVIQLS	1	0	0	195163	QFS19562.1	P17763
ATWAKNIQTAINQVR	1	0	0	195188	AAG15002.1	P17763
CHATFTMRLLSPVRV	1	0	0	195201	P17763.2	P17763
CLGKAYAQMWSLMYF	1	0	0	195204	QTX93491.1	P17763
CTILAVVSVSPLLLT	1	0	0	195207	QTX93067.1	P17763
CVYNMMGKREKKLGE	1	0	0	195208	P17763.2	P17763
DELIGRARISQGAGW	1	0	0	195213	P14340.2	P17763
DTLTILLKATLLAVS	1	0	0	195228	QFS19562.1	P17763
EDHWFSRENSLSGVE	1	0	0	195233	P17763.2	P17763
EEFISKVRSNAAIGA	1	0	0	195235	Q2YHF0.1	P17763
ELIGRARISQGAGWS	1	0	0	195249	P14340.2	P17763
ELLVTFKNAHAKKQE	1	0	0	195252	QTX93489.1	P17763
ENLKYSVIVTVHTGD	1	0	0	195260	P17763.2	P17763
EPDYEVDEDIFRKKR	1	0	0	195263	Q2YHF0.1	P17763
ETLMLVALLGAMTAG	1	0	0	195274	Q2YHF0.1	P17763
ETTILDVDLRPASAW	1	0	0	195276	Q2YHF0.1	P17763
FALLAGFMAYMIGQT	1	0	0	195283	Q2YHF0.1	P17763
FHTMWHVTRGAVLMY	1	0	0	195296	P17763.2	P17763
FLRFLAIPPTAGVLA	1	0	0	195306	AYA22932.1	P17763
FNEMILMKMKKKTWL	1	0	0	195310	Q58HT7.1	P17763
FNMLKRARNRVSTGS	1	0	0	195314	AAT76483.1	P17763
FNMLKRARNRVSTVS	1	0	0	195315	P17763.2	P17763
[truncated: 53,002 more rows]
