# Supplementary material for: Analysis of Virus-Specific B Cell Epitopes Reveals Extensive Antigen Degradation Prior to Recognition
Source: Cells. 2024 Jun 21;13(13):1076. doi: 10.3390/cells13131076 (PMC11240346; doi:10.3390/cells13131076)
Supplement: Supplementary file 1 [file cells-13-01076-s001.zip › cells-3034596-supplementary/Supplementary_files/Supplementary_file_S2.xls]

## Sheet: Hoja1
Supplementary File 2. Virus-specific linear B cell epitopes with location
Sequence	IEDB	Location	Visible
AAAGAPFYLNVQ	1406433	Ectodomain	YES
AAAGVPLYINVQ	1406437	Ectodomain	YES
AAAGVPLYLNVQ	1406438	Ectodomain	YES
AAAINSVPWSKI	1406440	Cell/Virus Enclosed	NO
AAALEDEFTPFD	1406448	Cell/Virus Enclosed	NO
AAALKSLGFDKPQEKD	1642919	Capsid	UN
AAALKSLGFEKP	1406450	Cell/Virus Enclosed	NO
AAANATGTVIIS	1406455	Ectodomain	YES
AAANSTGTVIIR	1406459	Ectodomain	YES
AAAPFTKPFAVY	1406460	Cell/Virus Enclosed	NO
AAAQGFQACRFI	1406461	Cell/Virus Enclosed	NO
AAAVDEAFPLDEAEDV	1642924	Cell/Virus Enclosed	NO
AAAVDEAFPLNE	1406465	Cell/Virus Enclosed	NO
AAAVDEVFPLDE	1406466	Cell/Virus Enclosed	NO
AAAYMKLSDALK	1406471	Cell/Virus Enclosed	NO
AACAVDVNVCHS	1406477	Cell/Virus Enclosed	NO
AACHDLLSEYGT	1406480	Ectodomain	YES
AACHLAKALQTYSETG	1642935	Cell/Virus Enclosed	NO
AADAERMAMYTG	1406490	Ectodomain	YES
AADINIHDLPIC	1406494	Ectodomain	YES
AADINIPDLLIC	1406495	Ectodomain	YES
AADINIPHLPIC	1406497	Ectodomain	YES
AADINNPDLPIC	1406498	Ectodomain	YES
AADINTPDVPIC	1406499	Ectodomain	YES
AADLDEFSKQLQ	1406502	Cell/Virus Enclosed	NO
AADLGVLIQNGAKHVQ	1642942	Cell/Virus Enclosed	NO
AADLGVLIQNSAKHVQ	1642943	Cell/Virus Enclosed	NO
AADLPCTLHFSL	1406505	Cell/Virus Enclosed	NO
AADPALHVASASALYD	1642946	Cell/Virus Enclosed	NO
AADPAMHIASSNAFLD	1642948	Cell/Virus Enclosed	NO
AAEASKKPRQKRTATKAYNV	1392030	Capsid	UN
AAEELASPMKSD	1406515	Cell/Virus Enclosed	NO
AAEFKYMVANGLHAPH	1642955	Cell/Virus Enclosed	NO
AAEGVPFYLNVQ	1406518	Ectodomain	YES
AAEKLASPMKSD	1406522	Cell/Virus Enclosed	NO
AAEQDRNTREVFAQVKQM	1087450	Ectodomain	YES
AAESKAFVDTIVPPCP	1642960	Cell/Virus Enclosed	NO
AAETHRDCDFNKPLIE	1642961	Cell/Virus Enclosed	NO
AAETQKATEEAFKQSY	1642965	Cell/Virus Enclosed	NO
AAETVKAKEESVKSSY	1642966	Cell/Virus Enclosed	NO
AAFATHVCFKDC	1406539	Cell/Virus Enclosed	NO
AAFDCGDYAACK	1406541	Ectodomain	YES
AAFDFSLDVFKIGDVK	1642969	Cell/Virus Enclosed	NO
AAFDFSSDVFKI	1406543	Cell/Virus Enclosed	NO
AAFDLSKELKRP	1406544	Cell/Virus Enclosed	NO
AAFHANSSEPALLFRN	1642974	Ectodomain	YES
AAFHVNSSEPAL	1406552	Ectodomain	YES
AAFISPYNSQNF	1406553	Cell/Virus Enclosed	NO
AAFLELLPNVFK	1406554	Cell/Virus Enclosed	NO
AAFNAVCSVIDL	1406555	Cell/Virus Enclosed	NO
AAFYVYKLQPLT	1406572	Ectodomain	YES
AAGADTTITLNV	1406574	Cell/Virus Enclosed	NO
AAGGKVSFSDDVEVKD	1642983	Cell/Virus Enclosed	NO
AAGLEFTDENYNNLVP	1642990	Cell/Virus Enclosed	NO
AAGQQFVKETTD	1406587	Cell/Virus Enclosed	NO
AAGTDTTITLNV	1406589	Cell/Virus Enclosed	NO
AAGVGNTFICEE	1406592	Cell/Virus Enclosed	NO
AAGYGGFGCKDS	1406597	Cell/Virus Enclosed	NO
AAHPPPGEQFKH	1406600	Cell/Virus Enclosed	NO
AAIASNCYSSLI	1406602	Ectodomain	YES
AAIDFVQYEVDRRVLF	1643004	Cell/Virus Enclosed	NO
AAIELSKELKRPVNPT	1643005	Cell/Virus Enclosed	NO
AAIGDLKCPLDS	1406607	Ectodomain	YES
AAIGDLNCTLDP	1406608	Ectodomain	YES
AAIHADQLTPAW	1406609	Ectodomain	YES
AAIHYLNSKIVDLAQH	1643007	Cell/Virus Enclosed	NO
AAIKLVPTTTGG	1406614	Cell/Virus Enclosed	NO
AAIKLVPTTTGI	1406615	Cell/Virus Enclosed	NO
AAIKLVPTTTGVLVRF	1643011	Cell/Virus Enclosed	NO
AAIKLYNPKAIHDIGN	1643012	Cell/Virus Enclosed	NO
AAIKRFKNGFQG	1406617	Cell/Virus Enclosed	NO
AAIKRLKNGFQG	1406618	Cell/Virus Enclosed	NO
AAIKRLYMGFQG	1406619	Cell/Virus Enclosed	NO
AAILNGCAWFVKPNRT	1643015	Cell/Virus Enclosed	NO
AAINSVPWSKIF	1406632	Cell/Virus Enclosed	NO
AAIPDYNYYKYN	1406634	Cell/Virus Enclosed	NO
AAIQNCAWDYHI	1406639	Cell/Virus Enclosed	NO
AAIQNCAWDYHV	1406640	Cell/Virus Enclosed	NO
AAISSNCYSSLI	1406647	Ectodomain	YES
AAITAPYVVLTGLGES	1643026	Cell/Virus Enclosed	NO
AAITDYNYYKYNLPTM	1643027	Cell/Virus Enclosed	NO
AAITDYNYYSYNLPTM	1643028	Cell/Virus Enclosed	NO
AAITILDGISEQ	1406650	Cell/Virus Enclosed	NO
AAITSGIKFQTVKPGN	1643030	Cell/Virus Enclosed	NO
AAITSGVKFQTVKPGN	1643031	Cell/Virus Enclosed	NO
AAIVSNCYSSLI	1406657	Ectodomain	YES
AAIYGGDHYVVLGGET	1643035	Cell/Virus Enclosed	NO
AAIYYLNSKIVD	1406660	Cell/Virus Enclosed	NO
AAKGYIAGIQNFKETL	1643037	Cell/Virus Enclosed	NO
AAKICIVDNVYM	1406667	Cell/Virus Enclosed	NO
AAKLQNNEIKPS	1406679	Cell/Virus Enclosed	NO
AAKLQNNELSPV	1406680	Cell/Virus Enclosed	NO
AAKNKMRHKRIS	1406682	Cell/Virus Enclosed	NO
AAKRVLGLQTQTVDSA	1643047	Cell/Virus Enclosed	NO
AALAMEKVNECVKSQS	1643051	Ectodomain	YES
AALAVNACLIPL	1406693	Cell/Virus Enclosed	NO
AALAVNVCLIPLLLLL	1643052	Cell/Virus Enclosed	NO
AALDLSKELKRPIQPT	1643054	Cell/Virus Enclosed	NO
AALDYLATVKTVPAGN	1643055	Cell/Virus Enclosed	NO
AALFASLDVKPY	1406700	Cell/Virus Enclosed	NO
AALGLTVSDDDF	1406707	Cell/Virus Enclosed	NO
AALKSEKHQDHV	1406719	Cell/Virus Enclosed	NO
AALKSLGFDKPQEKDK	1643064	Capsid	UN
AALLAGSFDKVYDIGN	1643066	Cell/Virus Enclosed	NO
AALLAGSFDRIY	1406724	Cell/Virus Enclosed	NO
AALNAFVSQVLNKYTE	1643068	Ectodomain	YES
AALNSEKHQDHV	1406730	Cell/Virus Enclosed	NO
AALNVFVSHTLT	1406732	Ectodomain	YES
AALPQSKDSNFLNESG	1643072	Cell/Virus Enclosed	NO
AALPQSKDSNFLNRVR	1643073	Cell/Virus Enclosed	NO
AALPQSKESNFL	1406738	Cell/Virus Enclosed	NO
AALRAGSFDKVY	1406743	Cell/Virus Enclosed	NO
AALRAVSFADNN	1406744	Cell/Virus Enclosed	NO
AALSAQLAKDKVNECV	1643077	Ectodomain	YES
AALSFKENVDFI	1406747	Cell/Virus Enclosed	NO
AALSTGLTSQTVKPGH	1643080	Cell/Virus Enclosed	NO
AALTNNVAFQTV	1406749	Cell/Virus Enclosed	NO
AALTNSVAFQTV	1406750	Cell/Virus Enclosed	NO
AALVSGTATAGWTFGAG	307	Ectodomain	YES
AAMLFDSHIVSKESGN	1643090	Capsid	UN
AAMLSDSHIVSK	1406765	Cell/Virus Enclosed	NO
AAMSGQILLNCA	1406767	Cell/Virus Enclosed	NO
AAMTEQLQMGFG	1406768	Ectodomain	YES
AAMYKEARAVNR	1406771	Cell/Virus Enclosed	NO
AANATGTVIISP	1406775	Ectodomain	YES
AANGGPASRPPPVPSPATTK	741180	Ectodomain	YES
AANPTNCITPVN	1406797	Ectodomain	YES
AANSSEWAYCVDLHNK	1643109	Cell/Virus Enclosed	NO
AANSTGTVIINP	1406801	Ectodomain	YES
AANSTGTVIIRP	1406802	Ectodomain	YES
AANSTGTVIISP	1406803	Ectodomain	YES
AANTHLKHGGGIAGAI	1643112	Cell/Virus Enclosed	NO
AANTLNIIVPDKSVYD	1643113	Cell/Virus Enclosed	NO
AANVGRWSASIN	1406812	Ectodomain	YES
AANVSVSRFDPS	1406814	Ectodomain	YES
AANVSVSRFNPS	1406815	Ectodomain	YES
AAPAAPRAVSFA	1406817	Capsid	UN
AAPCAVSFADNN	1406818	Cell/Virus Enclosed	NO
AAPKSRVQQNKS	1406823	Cell/Virus Enclosed	NO
AAPNNTVSWYTG	1406826	Cell/Virus Enclosed	NO
AAPNTTVSWYTG	1406827	Cell/Virus Enclosed	NO
AAPRAISFADNN	1406829	Cell/Virus Enclosed	NO
AAPRAVSFADNNDITN	1643125	Cell/Virus Enclosed	NO
AAPRAVSFAYNN	1406832	Capsid	UN
AAPSGTWLTYHG	1406834	Capsid	UN
AAQADLQHEDSD	1406835	Cell/Virus Enclosed	NO
AAQAMEKVNERV	1406837	Ectodomain	YES
AAQCDCLCTPDP	1406838	Ectodomain	YES
AAQCNCLCTPDP	1406839	Ectodomain	YES
AAQGESSTQKVRPSHTNNPK	387	Cell/Virus Enclosed	NO
AAQKAYQEAMDSGDTS	1643130	Cell/Virus Enclosed	NO
AARGPAGVEFDV	1406858	Cell/Virus Enclosed	NO
AARLLGLQTQTVDSAQ	1643139	Cell/Virus Enclosed	NO
AARPPPGEHFKH	1406871	Cell/Virus Enclosed	NO
AASAVNVCLIPL	1406885	Cell/Virus Enclosed	NO
AASDITLKCCIV	1406887	Cell/Virus Enclosed	NO
AASDITLKCCTV	1406888	Cell/Virus Enclosed	NO
AASFNKAINNIVASFS	1643153	Ectodomain	YES
AASFNKAMTNIVDAFT	1643154	Ectodomain	YES
AASNGFRACRFV	1406898	Cell/Virus Enclosed	NO
AASNIFVINRDT	1406901	Cell/Virus Enclosed	NO
AASVNQTVLRNS	1406910	Cell/Virus Enclosed	NO
AASYNKYKYYSGSASE	1643164	Cell/Virus Enclosed	NO
AASYNRYKYYSGNANE	1643165	Cell/Virus Enclosed	NO
AATEKSNVIRGW	1406917	Ectodomain	YES
AATSANLFPPWS	1406936	Ectodomain	YES
AATSASLFPPWS	1406938	Ectodomain	YES
AATVAAMFPPWSAAAG	1643176	Ectodomain	YES
AATVRLQAGSNTEFAS	1643179	Cell/Virus Enclosed	NO
AAVDALCEKALK	1406952	Cell/Virus Enclosed	NO
AAVDEAFPLDEAEDVT	1643183	Cell/Virus Enclosed	NO
AAVDEAFPLNEA	1406955	Cell/Virus Enclosed	NO
AAVDLSMDKLCR	1406956	Cell/Virus Enclosed	NO
AAVDLSMDKLRRVDWK	1643184	Cell/Virus Enclosed	NO
AAVDLSMDRLRR	1406958	Cell/Virus Enclosed	NO
AAVDSLCAKAMT	1406959	Cell/Virus Enclosed	NO
AAVHEWKMVVCD	1406968	Cell/Virus Enclosed	NO
AAVHGWKMVVCDKVRS	1643190	Cell/Virus Enclosed	NO
AAVHKWKMVVCD	1406970	Cell/Virus Enclosed	NO
AAVHRWKMVVCD	1406971	Cell/Virus Enclosed	NO
AAVIAGDRWFLN	1406972	Cell/Virus Enclosed	NO
AAVINIPDLPIC	1406975	Ectodomain	YES
AAVKAAESKAFVDTIV	1643195	Cell/Virus Enclosed	NO
AAVKDFDFYRYNKPTI	1643196	Cell/Virus Enclosed	NO
AAVLNSLCICFV	1406983	Cell/Virus Enclosed	NO
AAVLNSLCICLV	1406984	Cell/Virus Enclosed	NO
AAVNLALKNLGF	1406985	Cell/Virus Enclosed	NO
AAVPVLAFDAARLRLLE	429189	Cell/Virus Enclosed	NO
AAVRSVTVEYNI	1406992	Cell/Virus Enclosed	NO
AAVSAMMRISYF	1406994	Transmembrane	NO
AAVSAMMWISYF	1406995	Transmembrane	NO
AAVSAMMWLSYF	1406996	Transmembrane	NO
AAVSRINWVTGG	1406998	Undetermined	UN
AAVTILDGIFEQ	1406999	Cell/Virus Enclosed	NO
AAVTLALKNLGFDNQS	1643204	Capsid	UN
AAVTTTNCIKRC	1407003	Cell/Virus Enclosed	NO
AAVYRINWATGG	1407004	Undetermined	UN
AAVYRINWVTGG	1407006	Undetermined	UN
AAYAEVHAEPKG	1407011	Cell/Virus Enclosed	NO
AAYANFNSQDVL	1407012	Cell/Virus Enclosed	NO
AAYENFNSQDTL	1407017	Cell/Virus Enclosed	NO
AAYFVGYLKPTTFMLKY	525	Ectodomain	YES
AAYHANSPEPAL	1407026	Ectodomain	YES
AAYHANSSDPAL	1407027	Ectodomain	YES
AAYHANSSEPAL	1407028	Ectodomain	YES
AAYHANSSEPTL	1407029	Ectodomain	YES
AAYINIPDLPIC	1407031	Ectodomain	YES
AAYINIPDLPVC	1407032	Ectodomain	YES
AAYLDAVKQGAKPVGN	1643213	Cell/Virus Enclosed	NO
AAYNGKPQGAFH	1407041	Cell/Virus Enclosed	NO
AAYNGPPQGAFH	1407042	Cell/Virus Enclosed	NO
AAYNNCTGGAEI	1407043	Ectodomain	YES
AAYREAAACHLA	1407046	Cell/Virus Enclosed	NO
AAYSRYRIGNYKLNTD	1377315	Underneath Membrane	NO
AAYTAALVSGIA	1407052	Ectodomain	YES
AAYTSSSLGSIA	1407056	Ectodomain	YES
AAYVEETSITIK	1407059	Cell/Virus Enclosed	NO
AAYVENTSITIK	1407061	Cell/Virus Enclosed	NO
ACADGTRHTYQL	1407070	Cell/Virus Enclosed	NO
ACAHAAVDSLCA	1407072	Cell/Virus Enclosed	NO
ACAQYYNGIMVLPGVA	1643235	Ectodomain	YES
ACAQYYNGIMVV	1407076	Ectodomain	YES
ACAVDVNVCHSV	1407077	Cell/Virus Enclosed	NO
ACCYVGVQTVED	1407089	Cell/Virus Enclosed	NO
ACDGLALAYRAN	1407092	Cell/Virus Enclosed	NO
ACDGLASAYRANSFDV	1643242	Cell/Virus Enclosed	NO
ACDYDRLPNEIT	1407098	Underneath Membrane	NO
ACDYDRLSNEVT	1407100	Underneath Membrane	NO
ACDYLYNPLIVD	1407101	Cell/Virus Enclosed	NO
ACEHISSTMFQY	1407106	Ectodomain	YES
ACEHISSTMSQH	1407107	Ectodomain	YES
ACEHISSTMSQYSRST	1643247	Ectodomain	YES
ACENSFMVNQLA	1407114	Cell/Virus Enclosed	NO
ACESQTPTSEEV	1407117	Cell/Virus Enclosed	NO
ACEVVVTNLNKSAGWP	1643251	Cell/Virus Enclosed	NO
ACEYAEEGICFN	1407119	Cell/Virus Enclosed	NO
ACFSKCHNCCDEYGGH	1643254	Underneath Membrane	NO
ACGCGASYTANDVEVQ	1643259	Cell/Virus Enclosed	NO
ACGCGTSYTAND	1407138	Cell/Virus Enclosed	NO
ACGNCTFGAPDD	1407139	Cell/Virus Enclosed	NO
ACGSPGYNLKNGEVEF	1643260	Cell/Virus Enclosed	NO
ACGSPGYNVRNDGTVE	1643261	Cell/Virus Enclosed	NO
ACGTNVPLQLGFSTGV	1643262	Cell/Virus Enclosed	NO
ACIIATIFLLWF	1407157	Cell/Virus Enclosed	NO
ACIKIAQADTAG	1407158	Cell/Virus Enclosed	NO
ACIKTAQADTAGLYTN	1643274	Cell/Virus Enclosed	NO
ACINGHAVPTLF	1407165	Cell/Virus Enclosed	NO
ACKCGVKQEQRTGLDA	1643278	Cell/Virus Enclosed	NO
ACKFAVCGDGFV	1407178	Cell/Virus Enclosed	NO
ACKGFYSNASSD	1407179	Ectodomain	YES
ACKGFYSNSSSD	1407180	Ectodomain	YES
ACKRGPGSGFFSRLN	570	Ectodomain	YES
ACKSQLGEYGSF	1407184	Ectodomain	YES
ACKSQLVEYGSF	1407185	Ectodomain	YES
ACKTIEDALRNSARLE	1643282	Ectodomain	YES
ACLCKHKKVSTN	1407191	Cell/Virus Enclosed	NO
ACLKGGLILKFD	1407195	Cell/Virus Enclosed	NO
ACLVGLMWLSYFIAS	1312104	Transmembrane	NO
ACNANRFNVAIT	1407207	Cell/Virus Enclosed	NO
ACNFELCDNPFF	1407208	Ectodomain	YES
ACNFELCDNPFI	1407209	Ectodomain	YES
ACNGHKIEDFSI	1407210	Cell/Virus Enclosed	NO
ACNGISVTQIMF	1407212	Cell/Virus Enclosed	NO
ACNGISVTQTMF	1407213	Cell/Virus Enclosed	NO
ACNIAKSAYERDRAVA	1643294	Cell/Virus Enclosed	NO
ACNIAKSVYERDKAVA	1643295	Cell/Virus Enclosed	NO
ACNKVSSRSAIE	1407214	Ectodomain	YES
ACNLGGAVCRKHATEY	1643296	Cell/Virus Enclosed	NO
ACNVNRFNVAIT	1407220	Cell/Virus Enclosed	NO
ACQDPEVGPEHS	1407234	Cell/Virus Enclosed	NO
ACQKHTPPAPKEDDPLKKYT	111088	Capsid	UN
ACQLPYCYFRNSSANY	1643306	Underneath Membrane	NO
ACQNLDCNCLGF	1407239	Cell/Virus Enclosed	NO
ACQPPYCYFRNSTTNY	1643308	Ectodomain	YES
ACQYTMCEFPHT	1407242	Ectodomain	YES
ACQYTMCEYPYT	1407244	Ectodomain	YES
ACRAYLDSCTTQ	1407246	Cell/Virus Enclosed	NO
ACRAYLNSRTTQ	1407249	Cell/Virus Enclosed	NO
ACRFIAFGLQDC	1407250	Cell/Virus Enclosed	NO
ACRFVAFGLQDC	1407251	Cell/Virus Enclosed	NO
ACSCGSCCKFDEDDSE	1643318	Underneath Membrane	NO
ACSSLTVLSDGR	1407271	Cell/Virus Enclosed	NO
ACTNGHALPTLF	1407281	Cell/Virus Enclosed	NO
ACTNGHAVPTLF	1407282	Cell/Virus Enclosed	NO
ACTPESKPLADD	1407283	Cell/Virus Enclosed	NO
ACTRLEGLGGNN	1407286	Cell/Virus Enclosed	NO
ACTYTMCEYPHT	1407291	Ectodomain	YES
ACVCGDYAACKS	1407292	Ectodomain	YES
ACVIAETVVKTL	1407294	Cell/Virus Enclosed	NO
ACVKDFDFKFYDAQPI	1643339	Cell/Virus Enclosed	NO
ACVKNYEFKFYD	1407297	Cell/Virus Enclosed	NO
ACVLCNSQTSLR	1407299	Cell/Virus Enclosed	NO
ACVSVPVSVIYDKETK	1643346	Ectodomain	YES
ACVVAEAVVKTL	1407305	Cell/Virus Enclosed	NO
ACVYYSQVLCKS	1407314	Cell/Virus Enclosed	NO
ACWNHSVGFDYV	1407318	Cell/Virus Enclosed	NO
ACYAYLAKAMLDFSRD	1643360	Cell/Virus Enclosed	NO
ACYDGCAQGVFGVNMR	1643361	Cell/Virus Enclosed	NO
ACYEGIASGVFGVNLR	1643362	Cell/Virus Enclosed	NO
ACYNGRPIGTFT	1407325	Cell/Virus Enclosed	NO
ACYNGRPTGTFT	1407326	Cell/Virus Enclosed	NO
ADAALSIKENVD	1407330	Cell/Virus Enclosed	NO
ADAEALNNLLQQ	1407331	Ectodomain	YES
ADAERMAMYTGS	1407334	Ectodomain	YES
ADAGFMKQYGECLGDI	1643368	Ectodomain	YES
ADAGFMKQYGQC	1407338	Ectodomain	YES
ADAPEPQRGRQG	1407346	Cell/Virus Enclosed	NO
ADASEPQRGRQS	1407349	Cell/Virus Enclosed	NO
ADASETQRGRHG	1407350	Cell/Virus Enclosed	NO
ADASETQRGRQG	1407351	Capsid	UN
ADASTFFKRVCG	1407352	Cell/Virus Enclosed	NO
ADASTFLNGFAV	1407353	Cell/Virus Enclosed	NO
ADASTFLNGVCG	1407354	Cell/Virus Enclosed	NO
ADAYFADTVWYV	1407359	Cell/Virus Enclosed	NO
ADAYLADTVWYV	1407360	Cell/Virus Enclosed	NO
ADCQTTNGLNTS	1407364	Ectodomain	YES
ADCVACSKSARL	1407366	Cell/Virus Enclosed	NO
ADDEGFITLKNN	1407368	Cell/Virus Enclosed	NO
ADDFVIASDTTL	1407369	Cell/Virus Enclosed	NO
ADDKPIVLFTDS	1407371	Cell/Virus Enclosed	NO
ADDLNQMTGFKK	1407374	Cell/Virus Enclosed	NO
ADDSGNPVVEYL	1407378	Cell/Virus Enclosed	NO
ADDSGTPVVECL	1407379	Cell/Virus Enclosed	NO
ADDSGTPVVEYL	1407380	Cell/Virus Enclosed	NO
ADEIANLVLAKLGKDS	1643395	Capsid	UN
ADEIKALKELYG	1407385	Cell/Virus Enclosed	NO
ADELQALPQRQK	1407386	Cell/Virus Enclosed	NO
ADEPDSRAPSRS	1407387	Cell/Virus Enclosed	NO
ADESEPQRGRQG	1407389	Cell/Virus Enclosed	NO
ADETQALPQRQKKQQTVTLLPAADL	1407393	Capsid	UN
ADFACKFAVCGD	1407396	Cell/Virus Enclosed	NO
ADFHLSGCDEYI	1407400	Ectodomain	YES
ADFIKHVRTNGG	1407401	Cell/Virus Enclosed	NO
ADFKSFTLIFGG	1407402	Cell/Virus Enclosed	NO
ADFLAGSSDVLV	1407403	Cell/Virus Enclosed	NO
ADFVQIENCDVT	1407407	Ectodomain	YES
ADFVQIENCNVT	1407408	Ectodomain	YES
ADFYLSGCDEYI	1407410	Ectodomain	YES
ADGAEEEVTVDT	1407411	Cell/Virus Enclosed	NO
ADGELPVAISGDKVFV	1643407	Cell/Virus Enclosed	NO
ADGFMPFLLDDL	1407417	Cell/Virus Enclosed	NO
ADGIIHPQGRTY	1407418	Ectodomain	YES
ADGIQEAKPSGS	1407424	Ectodomain	YES
ADGKPVISEDLW	1407425	Cell/Virus Enclosed	NO
ADGLEAYADKTLQEMK	1643413	Cell/Virus Enclosed	NO
ADGNLRQLLPRW	1407428	Cell/Virus Enclosed	NO
ADGQQKHLLPRW	1407430	Cell/Virus Enclosed	NO
ADGQQKPLLPRW	1407431	Cell/Virus Enclosed	NO
ADGSIIAVQPRN	1407433	Ectodomain	YES
ADGSLIPVRLRN	1407434	Ectodomain	YES
ADGSLIPVRPRNSSDN	1643417	Ectodomain	YES
ADGSLQPYCYTD	1407435	Cell/Virus Enclosed	NO
ADGSPQPYCYTD	1407436	Cell/Virus Enclosed	NO
ADGSPQPYCYTE	1407437	Cell/Virus Enclosed	NO
ADGSPQSYCYTD	1407438	Cell/Virus Enclosed	NO
ADGSQRQLLPRW	1407439	Cell/Virus Enclosed	NO
ADGTRHTYQLRA	1407441	Cell/Virus Enclosed	NO
ADGVECDFSPLL	1407442	Ectodomain	YES
ADGVQCYTPHSQ	1407444	Cell/Virus Enclosed	NO
ADHIASLVLAKL	1407445	Cell/Virus Enclosed	NO
ADIASRVDDEGF	1407446	Cell/Virus Enclosed	NO
ADICYKFVLWDYERSN	1643423	Cell/Virus Enclosed	NO
ADIDKLIDYAASGD	677	Capsid	UN
ADILDRDPSSDE	1407457	Cell/Virus Enclosed	NO
ADILVVDEVSMC	1407458	Cell/Virus Enclosed	NO
ADINIHDLPICV	1407462	Ectodomain	YES
ADINIPDLPICVYDPL	1643428	Ectodomain	YES
ADINIPDLPISV	1407464	Ectodomain	YES
ADINIPHLPICV	1407465	Ectodomain	YES
ADINNPDLPICV	1407466	Ectodomain	YES
ADINTPDVPICV	1407467	Ectodomain	YES
ADISAVQSSFGFDQQQ	1643431	Cell/Virus Enclosed	NO
ADITLFGDRVTV	1407469	Cell/Virus Enclosed	NO
ADITLLGDCVTV	1407470	Cell/Virus Enclosed	NO
ADIVDRDPSNDE	1407471	Cell/Virus Enclosed	NO
ADIVDRDPSSDEAIPT	1643434	Cell/Virus Enclosed	NO
ADIVDRDQSSEE	1407473	Capsid	UN
ADIVVVDEVSMCTNYD	1643438	Cell/Virus Enclosed	NO
ADKANFLNAVVF	1407480	Cell/Virus Enclosed	NO
ADKDKDLSGAVPSDLN	1643440	Cell/Virus Enclosed	NO
ADKFSVLHDIGN	1407487	Cell/Virus Enclosed	NO
ADKICIVDNVYM	1407488	Cell/Virus Enclosed	NO
ADKILYQYENLSLADI	1643443	Cell/Virus Enclosed	NO
ADKLCCAVVSKS	1407489	Cell/Virus Enclosed	NO
ADKLCHAVVSKS	1407490	Cell/Virus Enclosed	NO
ADKLCHAVVYKS	1407491	Cell/Virus Enclosed	NO
ADKLVEVGLVGV	1407492	Cell/Virus Enclosed	NO
ADKPNHFINFPLTHFQ	1643446	Cell/Virus Enclosed	NO
ADKPSQLKRPRW	1407496	Cell/Virus Enclosed	NO
ADKTLQEMKALL	1407497	Cell/Virus Enclosed	NO
ADKTLQEMKALY	1407498	Cell/Virus Enclosed	NO
ADLALTNMYKEARIND	1643452	Cell/Virus Enclosed	NO
ADLDEFSKQLQQ	1407503	Cell/Virus Enclosed	NO
ADLGVLIQNGAKHVQG	1643453	Cell/Virus Enclosed	NO
ADLGVLIQNSAKHVQG	1643454	Cell/Virus Enclosed	NO
ADLHSSQVCGLF	1407506	Cell/Virus Enclosed	NO
ADLIIERREGSDVCYPGKFVNEEAL	1126060	Ectodomain	YES
ADLNGVIVDKVGELKV	1643459	Cell/Virus Enclosed	NO
ADLPAYMSVAKV	1407510	Ectodomain	YES
ADLPAYMTVAKV	1407511	Ectodomain	YES
ADLPCTLHFSLF	1407512	Cell/Virus Enclosed	NO
ADLQHEDSDDDG	1407514	Cell/Virus Enclosed	NO
ADLSGAICELEL	1407515	Cell/Virus Enclosed	NO
ADNGIITVEELK	1407526	Ectodomain	YES
ADNGTITVEKLK	1407528	Ectodomain	YES
ADNKFALTCTST	1407532	Cell/Virus Enclosed	NO
ADNLNADETKAL	1407536	Cell/Virus Enclosed	NO
ADNLTADEIKAL	1407539	Cell/Virus Enclosed	NO
ADNLTDYSVSSC	1407540	Ectodomain	YES
ADNNCYLSSVLL	1407543	Cell/Virus Enclosed	NO
ADNNDITNTNLSRGRG	1643481	Cell/Virus Enclosed	NO
ADNNDITNTNMS	1407544	Cell/Virus Enclosed	NO
ADNNDTTTNQPR	1407546	Cell/Virus Enclosed	NO
ADNNQNGGRNGA	1407548	Capsid	UN
ADNNSYLSSVLL	1407549	Cell/Virus Enclosed	NO
ADNPNHFINFPL	1407550	Cell/Virus Enclosed	NO
ADNSIFRSFHFT	1407551	Ectodomain	YES
ADNSTASAVQTC	1407552	Ectodomain	YES
ADNSTITVEELK	1407553	Ectodomain	YES
ADNSYTSFATYH	1407554	Ectodomain	YES
ADPAMHIASSNAFLDL	1643484	Cell/Virus Enclosed	NO
ADPGYMQGYDDC	1407556	Ectodomain	YES
ADPKCKYAQNLL	1407559	Cell/Virus Enclosed	NO
ADPKSFTLIFGG	1407562	Cell/Virus Enclosed	NO
ADPNITNLCPFG	1407565	Ectodomain	YES
ADPSVVNSCVKS	1407568	Ectodomain	YES
ADPTFLHRFYSL	1407569	Cell/Virus Enclosed	NO
ADQAMTSMYKQARAED	1643493	Cell/Virus Enclosed	NO
ADQELGDAPFLDRLRRDQKS	97170	Cell/Virus Enclosed	NO
ADQLSDPNYDAL	1407577	Cell/Virus Enclosed	NO
ADQLTPAWRVYS	1407580	Ectodomain	YES
ADQSDQFRNFQT	1407585	Cell/Virus Enclosed	NO
ADQSDQFRNVQI	1407586	Cell/Virus Enclosed	NO
ADQSDQFRNVQTRGRRAQPK	2060791	Cell/Virus Enclosed	NO
ADQSDQFRSVQT	1407588	Cell/Virus Enclosed	NO
ADQSDQSRNVQT	1407589	Capsid	UN
ADQSDQVRNVQT	1407590	Cell/Virus Enclosed	NO
ADQSRKWTGHCT	1407593	Cell/Virus Enclosed	NO
ADRGQESLARSA	1407595	Cell/Virus Enclosed	NO
ADRRAFVDYTGV	1407599	Cell/Virus Enclosed	NO
ADRRVFVDYTGV	1407600	Cell/Virus Enclosed	NO
ADRSVVNSCVKS	1407601	Ectodomain	YES
ADRTLQEMKALF	1407602	Cell/Virus Enclosed	NO
ADSCLQGDKCNIFANF	1377371	Ectodomain	YES
ADSCLQGNKCNI	1407605	Ectodomain	YES
ADSFTCNIIDAA	1407606	Ectodomain	YES
ADSFTCNNIDAAKIYG	1643506	Ectodomain	YES
ADSFTCNNIDVA	1407608	Ectodomain	YES
ADSGDSSESGAK	1407611	Cell/Virus Enclosed	NO
ADSGMPTTFLFS	1407612	Ectodomain	YES
ADSKHVQLSEIN	1407614	Cell/Virus Enclosed	NO
ADSKIVQLSEIN	1407615	Cell/Virus Enclosed	NO
ADSKSFTLIFGG	1407617	Cell/Virus Enclosed	NO
ADSNGFIRFPDV	1407620	Cell/Virus Enclosed	NO
ADSPSKDTFELR	1407623	Cell/Virus Enclosed	NO
ADSPVKDVFELH	1407624	Cell/Virus Enclosed	NO
ADSPVKDVFELR	1407625	Cell/Virus Enclosed	NO
ADSSIAYSNNTIAIPT	1643520	Ectodomain	YES
ADSVLSAVSAGL	1407630	Cell/Virus Enclosed	NO
ADSVMSAVSAGL	1407631	Cell/Virus Enclosed	NO
ADSVMSAVSSGL	1407632	Cell/Virus Enclosed	NO
ADSVVEVVTTSLTPCG	1377374	Cell/Virus Enclosed	NO
ADSYFSYMMPML	1407633	Cell/Virus Enclosed	NO
ADSYQKYVEAYN	1407634	Cell/Virus Enclosed	NO
ADSYYSYIMPMLTMCH	1377375	Cell/Virus Enclosed	NO
ADSYYSYMMPMLTMCH	1643523	Cell/Virus Enclosed	NO
ADTAGLFRIDVP	1407637	Cell/Virus Enclosed	NO
ADTAGLFTNFRI	1407638	Cell/Virus Enclosed	NO
ADTAGLYTNFPI	1407639	Cell/Virus Enclosed	NO
ADTAGLYTNFRIDVPS	1643524	Cell/Virus Enclosed	NO
ADTAGLYTNSRI	1407641	Cell/Virus Enclosed	NO
ADTAHANNINRFNVAI	1643525	Cell/Virus Enclosed	NO
ADTEQTQNVTVKPKRL	1643527	Cell/Virus Enclosed	NO
ADTEQTQSAIAK	1407644	Cell/Virus Enclosed	NO
ADTEQTQSVIVK	1407645	Cell/Virus Enclosed	NO
ADTEQTQSVNVK	1407646	Cell/Virus Enclosed	NO
ADTEQTQSVTVK	1407647	Cell/Virus Enclosed	NO
ADTLMQGVTLSSNLNT	1643528	Ectodomain	YES
ADTLQEIPVVSD	1407652	Cell/Virus Enclosed	NO
ADTLQETPVVPDTVEV	1643529	Cell/Virus Enclosed	NO
ADTQHISNDFTP	1407653	Cell/Virus Enclosed	NO
ADTSIPSDVSAR	1407654	Cell/Virus Enclosed	NO
ADTSTPSDVSSRDPTT	1643532	Capsid	UN
ADTVMSAVSAGL	1407658	Cell/Virus Enclosed	NO
ADTVWYVGQIIF	1407660	Cell/Virus Enclosed	NO
ADVAARADDEGF	1407662	Cell/Virus Enclosed	NO
ADVAARADYEGF	1407663	Cell/Virus Enclosed	NO
ADVDDPKLMGWDYPKC	1643536	Cell/Virus Enclosed	NO
ADVEADIASRVD	1407667	Cell/Virus Enclosed	NO
ADVEADVAARAD	1407668	Cell/Virus Enclosed	NO
ADVGMPTTFLFS	1407671	Ectodomain	YES
ADVIVNPANGHMLHGG	1643540	Cell/Virus Enclosed	NO
ADVLVNVSQTAI	1407672	Ectodomain	YES
ADVMRYNFNFSS	1407674	Ectodomain	YES
ADVMRYNLNFSA	1407675	Ectodomain	YES
ADVMRYNLNFSS	1407676	Ectodomain	YES
ADVNIPADIVDR	1407678	Cell/Virus Enclosed	NO
ADVNTPADILDR	1407680	Cell/Virus Enclosed	NO
ADVNTSADIVDR	1407683	Cell/Virus Enclosed	NO
ADVPDAFQPVYR	1407684	Cell/Virus Enclosed	NO
ADVPDAFQSVYH	1407685	Cell/Virus Enclosed	NO
ADVSEMLTFDKKAFTL	1643545	Ectodomain	YES
ADVTKLYLGGMS	1407692	Cell/Virus Enclosed	NO
ADVVKEQVSDLLVKLL	1643550	Cell/Virus Enclosed	NO
ADVYRRIPNLPD	1407695	Ectodomain	YES
ADVYRRKLNLPN	1407696	Ectodomain	YES
ADVYRRKPDLPN	1407697	Ectodomain	YES
ADVYRRKPDPPN	1407698	Underneath Membrane	NO
ADVYRRKPNLPNCNIE	1643551	Ectodomain	YES
ADVYRRRPDLPN	1407700	Ectodomain	YES
ADWIELFPHNDR	1407701	Cell/Virus Enclosed	NO
ADWKPGHSMPSL	1407703	Cell/Virus Enclosed	NO
ADWKPGQAMPSL	1407704	Cell/Virus Enclosed	NO
ADWKPGYAMPSL	1407705	Cell/Virus Enclosed	NO
ADYDIAVTAGPF	1407710	Cell/Virus Enclosed	NO
ADYDIVVTAGPF	1407711	Cell/Virus Enclosed	NO
ADYDVAVTAGPFMDNA	1643553	Cell/Virus Enclosed	NO
ADYDVAVTVGPF	1407713	Cell/Virus Enclosed	NO
ADYDVVVTAGPF	1407714	Cell/Virus Enclosed	NO
ADYEGFITLKNN	1407715	Cell/Virus Enclosed	NO
ADYHNHSNVETR	1407719	Cell/Virus Enclosed	NO
ADYILPLVLSSL	1407720	Cell/Virus Enclosed	NO
ADYKKCTKGLSIADLA	1643556	Ectodomain	YES
ADYLAGSSDVLV	1407724	Cell/Virus Enclosed	NO
ADYNAKDEISVA	1407726	Cell/Virus Enclosed	NO
ADYRCACYAYLA	1407730	Cell/Virus Enclosed	NO
ADYSVLYNSTFF	1407732	Ectodomain	YES
ADYSVLYNSTSF	1407733	Ectodomain	YES
ADYTVLYNSTSF	1407741	Ectodomain	YES
AEAEWIELFPHN	1407746	Cell/Virus Enclosed	NO
AEAHNNLLQQLS	1407749	Ectodomain	YES
AEALNNLLQQLS	1407753	Ectodomain	YES
AEAQIDRLINGRLTAL	1643572	Ectodomain	YES
AEAQIIAIIKDW	1407756	Underneath Membrane	NO
AEAREHLKNGTC	1407757	Cell/Virus Enclosed	NO
AECKAALGLTVS	1407762	Cell/Virus Enclosed	NO
AECKATLGLTVS	1407763	Cell/Virus Enclosed	NO
AECKRALGLSISDHEF	1643579	Cell/Virus Enclosed	NO
AECTMFRDAEGR	1407769	Cell/Virus Enclosed	NO
AEDCMSDFMSEI	1407770	Ectodomain	YES
AEDGITKLADVE	1407772	Cell/Virus Enclosed	NO
AEDIFCPCWSAL	1407773	Cell/Virus Enclosed	NO
AEDIFGPCWSALASAL	1643584	Cell/Virus Enclosed	NO
AEDIFGPCWYAL	1407775	Cell/Virus Enclosed	NO
AEDISLLRKMDE	1407777	Capsid	UN
AEDTLTKLSKYLANEA	1643588	Cell/Virus Enclosed	NO
AEDVTEFVQEEA	1407780	Cell/Virus Enclosed	NO
AEDVTEFVQEEV	1407781	Cell/Virus Enclosed	NO
AEDVTESVQEKA	1407783	Cell/Virus Enclosed	NO
AEDVVDQVEEVNSIFD	1643591	Cell/Virus Enclosed	NO
AEEALSKLSEYLISDS	1643592	Cell/Virus Enclosed	NO
AEEARKLMPICM	1407786	Cell/Virus Enclosed	NO
AEEDGTGCFEIFHKCDDDCMASIRN	1126261	Ectodomain	YES
AEEEVTVDTTVE	1407788	Cell/Virus Enclosed	NO
AEEKLDNPNSSE	1407791	Cell/Virus Enclosed	NO
AEEKLKKKSSFYQS	881	Capsid	UN
AEELASPMKSDE	1407792	Cell/Virus Enclosed	NO
AEEPAKDIPEKV	1407794	Cell/Virus Enclosed	NO
AEEPDSRAPSRS	1407795	Cell/Virus Enclosed	NO
AEEPDSRVPSRS	1407796	Cell/Virus Enclosed	NO
AEEPVVGIVYSS	1407797	Cell/Virus Enclosed	NO
AEETRKLMLICM	1407799	Cell/Virus Enclosed	NO
AEEYCNYLESYNIVTT	1643602	Cell/Virus Enclosed	NO
AEEYREYLESYNTATT	1643603	Cell/Virus Enclosed	NO
AEFDRESSVQKKINRM	1643604	Cell/Virus Enclosed	NO
AEFDTYDPIYKNGAMY	1643605	Cell/Virus Enclosed	NO
AEFDTYDPTYKN	1407806	Cell/Virus Enclosed	NO
AEFKYMVANGLHAPHG	1643606	Cell/Virus Enclosed	NO
AEFKYMVANGLNAPNG	1643607	Cell/Virus Enclosed	NO
AEFSLWFKNHTS	1407811	Ectodomain	YES
AEFVEPGCGGILAVID	1643608	Cell/Virus Enclosed	NO
AEGAHATLDSIG	1407815	Cell/Virus Enclosed	NO
AEGAHATRDSIGTNFP	1643609	Cell/Virus Enclosed	NO
AEGDAFWSSTMI	1407817	Cell/Virus Enclosed	NO
AEGDASWSSTMI	1407818	Cell/Virus Enclosed	NO
AEGDASWYSTMI	1407819	Cell/Virus Enclosed	NO
AEGDGGVLGDGN	1407820	Cell/Virus Enclosed	NO
AEGEETDLTVTS	1407821	Cell/Virus Enclosed	NO
AEGFECDFSPLL	1407822	Ectodomain	YES
AEGGASWSSTMI	1407823	Cell/Virus Enclosed	NO
AEGISLLKKMDE	1407824	Cell/Virus Enclosed	NO
AEGQGVPIAPGV	1407826	Cell/Virus Enclosed	NO
AEGRITPYCHDP	1407827	Cell/Virus Enclosed	NO
AEGSHATLDSIG	1407831	Cell/Virus Enclosed	NO
AEGVECDFSLLL	1407837	Ectodomain	YES
AEGVECDFSPLL	1407838	Ectodomain	YES
AEGVPFYLNVQY	1407840	Ectodomain	YES
AEHDFFTFDIDGSRVP	1643616	Cell/Virus Enclosed	NO
AEHDFFTFDVEGSRVP	1643617	Cell/Virus Enclosed	NO
AEHDFFTWKDGRVIYG	1643618	Cell/Virus Enclosed	NO
AEHVDSSYECDI	1407845	Ectodomain	YES
AEHVDTSYDCDI	1407846	Ectodomain	YES
AEHVDTSYECDIPIGA	971	Ectodomain	YES
AEHVDTSYECDT	1407848	Ectodomain	YES
AEIKDLICVQSY	1407853	Ectodomain	YES
AEILIIIMRTFR	1407855	Cell/Virus Enclosed	NO
AEIVNTVSELVYENKF	1643631	Cell/Virus Enclosed	NO
AEKLASPMKSDE	1407868	Cell/Virus Enclosed	NO
AELAPPAGAFFF	1407873	Cell/Virus Enclosed	NO
AELAPTAGAFFF	1407877	Cell/Virus Enclosed	NO
AELAPTASAFMG	1407878	Cell/Virus Enclosed	NO
AELAPTPGAFFFGSKL	1643638	Capsid	UN
AELCCFARMVWR	1407880	Cell/Virus Enclosed	NO
AELCCSACMVWR	1407881	Cell/Virus Enclosed	NO
AELCCSARMIWR	1407882	Cell/Virus Enclosed	NO
AELCCSARMVWR	1407883	Cell/Virus Enclosed	NO
AELEAARKAYQE	1407888	Cell/Virus Enclosed	NO
AELEPPCRFVTD	1407890	Cell/Virus Enclosed	NO
AELGYIADISSF	1407894	Cell/Virus Enclosed	NO
AELIPNHAALFF	1407896	Cell/Virus Enclosed	NO
AELIPNQAALFFDSEV	1643646	Capsid	UN
AELKCSVKSFEIDKGI	1643647	Ectodomain	YES
AELNGVMVDKVG	1407905	Cell/Virus Enclosed	NO
AELNYTVQKLQS	1407907	Ectodomain	YES
AELTGTQSVSVD	1407915	Cell/Virus Enclosed	NO
AELVPSTAAMLFDSHI	1643652	Capsid	UN
AELVPSTAAMLS	1407917	Cell/Virus Enclosed	NO
AELVPTASAFMG	1407918	Cell/Virus Enclosed	NO
AEMLKLGTNDPQFPIL	1643655	Capsid	UN
AEMNRLQEAIKV	1407921	Ectodomain	YES
AEMTSNVRRQVASGVI	1643656	Cell/Virus Enclosed	NO
AENDTITVDQLK	1407924	Ectodomain	YES
AENKDGFYETIV	1407926	Cell/Virus Enclosed	NO
AENVTESVQEEA	1407932	Cell/Virus Enclosed	NO
AEPKGKYSQKAYALLR	1643660	Cell/Virus Enclosed	NO
AEPVRDEFSIET	1407936	Capsid	UN
AEPVRDEVSIETDIID	1643661	Capsid	UN
AEQAAAAMYKEARAVN	1643662	Cell/Virus Enclosed	NO
AEQAATQMYKEARSVN	1643663	Cell/Virus Enclosed	NO
AEQCIRGAIGDV	1407938	Cell/Virus Enclosed	NO
AEQDRNTREVFV	1407941	Ectodomain	YES
AEQLTPAWRIYS	1407942	Ectodomain	YES
AERAVEVDPDDVNK	1146	Capsid	UN
AERDCYIFKRTF	1407943	Cell/Virus Enclosed	NO
AERDCYTFKKTVAKAP	1643667	Cell/Virus Enclosed	NO
AERDCYTLKKTV	1407946	Cell/Virus Enclosed	NO
AERMAMYTGSLIGGIA	1643668	Ectodomain	YES
AESKAFVDTIVPPCPS	1643675	Cell/Virus Enclosed	NO
AESKPRFVRKAE	1407954	Cell/Virus Enclosed	NO
AESKPWFVRKAEDIFG	1643676	Cell/Virus Enclosed	NO
AESTGTQSVSVDLEST	1643677	Cell/Virus Enclosed	NO
AESVIVEDDVIENVKS	1643678	Cell/Virus Enclosed	NO
AETGTSDLDRCT	1407959	Ectodomain	YES
AETGTVDVGPDS	1407960	Ectodomain	YES
AETHRDCDFNKPLIEW	1643681	Cell/Virus Enclosed	NO
AETIKAKEESVKSSYA	1643682	Cell/Virus Enclosed	NO
AETLRATEEASKQSYA	1643684	Cell/Virus Enclosed	NO
AETLRATEEASR	1407968	Cell/Virus Enclosed	NO
AETPALQVSLTQ	1407969	Cell/Virus Enclosed	NO
AETQKATEEAFKQSYA	1407970	Cell/Virus Enclosed	NO
AETTDFCTVALA	1407973	Ectodomain	YES
AETTDFFTVALA	1407974	Ectodomain	YES
AETTDFLTVALA	1407975	Ectodomain	YES
AETTVCTVALAS	1407976	Ectodomain	YES
AETVKAKEESVKSSYA	1643686	Cell/Virus Enclosed	NO
AETVVKTLQPVS	1407979	Cell/Virus Enclosed	NO
AEVSRQVIQDVKDGTV	1643692	Cell/Virus Enclosed	NO
AEVSRQVIQEVK	1407990	Cell/Virus Enclosed	NO
AEVVKQMYGVNH	1407992	Cell/Virus Enclosed	NO
AEVVKQMYGVNLQSGK	1643694	Cell/Virus Enclosed	NO
AEVVVNPANGHMAHGG	1643695	Cell/Virus Enclosed	NO
AEVVVNSANGHM	1407994	Cell/Virus Enclosed	NO
AEWIELFPHNDRIKSF	1643698	Cell/Virus Enclosed	NO
AEWKCGYAMPQI	1408002	Cell/Virus Enclosed	NO
AEWKCGYSMPGI	1408003	Cell/Virus Enclosed	NO
AEYCRHGTCERS	1408005	Cell/Virus Enclosed	NO
AEYIFGPCWSAL	1408008	Cell/Virus Enclosed	NO
AEYITTYPGQGC	1408009	Cell/Virus Enclosed	NO
AEYKLQQGTFLC	1408010	Cell/Virus Enclosed	NO
AEYVDTSYECDI	1408015	Ectodomain	YES
AEYVTEFVQEEA	1408016	Cell/Virus Enclosed	NO
AFAAIGDLKCPL	1408017	Ectodomain	YES
AFAAIGDLNCTL	1408018	Ectodomain	YES
AFACADGTRHTY	1408021	Cell/Virus Enclosed	NO
AFADYTPCAVIA	1408025	Cell/Virus Enclosed	NO
AFADYTQCAVIA	1408026	Cell/Virus Enclosed	NO
AFALHSGYYDAN	1408032	Ectodomain	YES
AFALHTGYYDAN	1408033	Ectodomain	YES
AFALHTGYYDVN	1408034	Ectodomain	YES
AFANSVFNICQAVSAN	1643715	Cell/Virus Enclosed	NO
AFANWLAPTNAY	1408036	Cell/Virus Enclosed	NO
AFASDSVQCYTP	1408037	Cell/Virus Enclosed	NO
AFATLKEVVGPKELLL	1643722	Cell/Virus Enclosed	NO
AFAVDPAAAYLD	1408042	Cell/Virus Enclosed	NO
AFAVDPAKAYKD	1408043	Cell/Virus Enclosed	NO
AFAVIGDLKCTSDNIN	1643726	Ectodomain	YES
AFAVIGDLNCPL	1408047	Ectodomain	YES
AFAVVGDLNCPL	1408049	Ectodomain	YES
AFAYADKPNHFI	1408051	Cell/Virus Enclosed	NO
AFAYESAVVNGI	1408052	Cell/Virus Enclosed	NO
AFCDEMVLKGVV	1408055	Cell/Virus Enclosed	NO
AFCDYADKLCCA	1408056	Cell/Virus Enclosed	NO
AFCDYADKLCHA	1408057	Cell/Virus Enclosed	NO
AFCDYAGKFCHA	1408058	Cell/Virus Enclosed	NO
AFCDYTDKLCHA	1408059	Cell/Virus Enclosed	NO
AFCGDQVHEVAA	1408060	Cell/Virus Enclosed	NO
AFCKPGTLVLNN	1408061	Ectodomain	YES
AFCKSGSLVLNN	1408063	Ectodomain	YES
AFCVYKLQPLTF	1408068	Ectodomain	YES
AFDCGDYAACKS	1408070	Ectodomain	YES
AFDFSLDVFKIGDVKF	1643734	Cell/Virus Enclosed	NO
AFDFSSDVFKIG	1408073	Cell/Virus Enclosed	NO
AFDGTMYGAFMD	1408076	Cell/Virus Enclosed	NO
AFDIQQWGYVGS	1408078	Cell/Virus Enclosed	NO
AFDIYNERVAGF	1408081	Cell/Virus Enclosed	NO
AFDLSKELKRPI	1408088	Cell/Virus Enclosed	NO
AFDQDGIIFNAV	1408089	Ectodomain	YES
AFDVPDGFYSTS	1408092	Ectodomain	YES
AFDVYNKDASFIGKNL	1643750	Cell/Virus Enclosed	NO
AFEAFKRSNNGV	1408095	Cell/Virus Enclosed	NO
AFEFAEGQGVPI	1408097	Cell/Virus Enclosed	NO
AFELFAKRKMGLTPPL	1643761	Cell/Virus Enclosed	NO
AFELFAKRKVGLTPPL	1643762	Cell/Virus Enclosed	NO
AFFFGSKFELAK	1408113	Cell/Virus Enclosed	NO
AFFFGSKLDLVKRDSE	1643770	Capsid	UN
AFFFGSKLELAK	1408115	Cell/Virus Enclosed	NO
AFFSILQDMRNTIM	1299	Capsid	UN
AFGEYNHVVAAN	1408131	Cell/Virus Enclosed	NO
AFGGDQIHEVAA	1408135	Cell/Virus Enclosed	NO
AFGGDQVHEVAAVRSV	1643783	Cell/Virus Enclosed	NO
AFGGDQVHEVVA	1408137	Cell/Virus Enclosed	NO
AFGGVSVITPGTNASS	1643784	Ectodomain	YES
AFGIPPSEAKGY	1408139	Cell/Virus Enclosed	NO
AFGLQDCVTGINDDDY	1643786	Cell/Virus Enclosed	NO
AFGLQDCVTGVN	1408141	Cell/Virus Enclosed	NO
AFGLRGPGDLQGNFGD	1643787	Cell/Virus Enclosed	NO
AFGNAGVCYDIF	1408145	Cell/Virus Enclosed	NO
AFGNTGVCYDFD	1408146	Cell/Virus Enclosed	NO
AFGRRGPEQTQGNFGD	1643793	Cell/Virus Enclosed	NO
AFGSPFITNGMS	1408152	Cell/Virus Enclosed	NO
AFGVLLSNLGIP	1408154	Cell/Virus Enclosed	NO
AFGVPPSEAKGYWYRHSRRS	2060793	Capsid	UN
AFHANSSEPALI	1408157	Ectodomain	YES
AFHANSSEPALLFRNI	1643797	Ectodomain	YES
AFHKPAYDVSAF	1408160	Cell/Virus Enclosed	NO
AFHKVQDAVNNN	1408161	Ectodomain	YES
AFHRIESTDPIV	1408168	Cell/Virus Enclosed	NO
AFHTPAYDGSAF	1408172	Cell/Virus Enclosed	NO
AFHVNSSEPALL	1408175	Ectodomain	YES
AFIAFNHPIQVD	1408178	Ectodomain	YES
AFIDTIKSLDYK	1408179	Cell/Virus Enclosed	NO
AFIECGSCGNDS	1408181	Cell/Virus Enclosed	NO
AFIECGSCGNES	1408182	Cell/Virus Enclosed	NO
AFIECGSCGNNS	1408183	Cell/Virus Enclosed	NO
AFIGVLDITDAA	1408186	Cell/Virus Enclosed	NO
AFIKTAQADTAG	1408190	Cell/Virus Enclosed	NO
AFISVFDITDAA	1408196	Cell/Virus Enclosed	NO
AFISVLDITDAAVKAA	1643813	Cell/Virus Enclosed	NO
AFKAVCSVIDLK	1408203	Cell/Virus Enclosed	NO
AFKCNRFGSNDI	1408207	Ectodomain	YES
AFKQSYASATIQ	1408216	Cell/Virus Enclosed	NO
AFKRQIRIACRK	1408218	Cell/Virus Enclosed	NO
AFLCANEYTGSY	1408224	Cell/Virus Enclosed	NO
AFLDTVVSTVKIGGLT	1643836	Cell/Virus Enclosed	NO
AFLDVLNKALEM	1408228	Cell/Virus Enclosed	NO
AFLGASVTEDVKFAAS	1643838	Cell/Virus Enclosed	NO
AFLMAEDGITKL	1408247	Cell/Virus Enclosed	NO
AFLNGSCGSVGF	1408249	Cell/Virus Enclosed	NO
AFLPAQDTWGTS	1408251	Ectodomain	YES
AFLQKLEDNPLF	1408257	Cell/Virus Enclosed	NO
AFLQKLEDNSLF	1408258	Cell/Virus Enclosed	NO
AFLTLLFYYINK	1408264	Cell/Virus Enclosed	NO
AFLVHDNVAFYQGDVD	1643859	Cell/Virus Enclosed	NO
AFLVVLIILWFV	1408267	Cell/Virus Enclosed	NO
AFMDKQVHQVQLTDKY	1643863	Cell/Virus Enclosed	NO
AFMGMSQFKLTH	1408271	Cell/Virus Enclosed	NO
AFMKHKGGDLTD	1408273	Cell/Virus Enclosed	NO
AFMKHKGGDSTDFIAL	1643865	Cell/Virus Enclosed	NO
AFMLGSSVGNFSDGKM	1643866	Ectodomain	YES
AFMPVQSRKFIV	1408283	Cell/Virus Enclosed	NO
AFNHPIQIDQLN	1408294	Ectodomain	YES
AFNHPIQVDQFN	1408296	Ectodomain	YES
AFNHPIQVDQLNSSYF	1643871	Ectodomain	YES
AFNHPIQVGQLN	1408298	Ectodomain	YES
AFNNALDAIQEG	1408301	Ectodomain	YES
AFNNALGAIQEG	1408302	Ectodomain	YES
AFNNALHAIQQG	1408303	Ectodomain	YES
AFNNALHSIQQG	1408304	Ectodomain	YES
AFNNALNAIQQG	1408305	Ectodomain	YES
AFNNALYAIQQG	1408307	Ectodomain	YES
AFNNWFLLTNTSSVVD	1643874	Ectodomain	YES
AFNPETNAIISL	1408311	Underneath Membrane	NO
AFNQDGIIFNAE	1408312	Ectodomain	YES
AFNQDGIIFNAVDCMS	1643876	Ectodomain	YES
AFNQDGVIFNAV	1408314	Ectodomain	YES
AFNQLTADLQHK	1408317	Cell/Virus Enclosed	NO
AFNVNVMGTRPEKFPT	1643883	Cell/Virus Enclosed	NO
AFNVSDAYANLVPYYQ	1643884	Cell/Virus Enclosed	NO
AFNWLLLAGTLH	1408337	Cell/Virus Enclosed	NO
AFPFETFSACRA	1408342	Cell/Virus Enclosed	NO
AFPLDEAEDFTE	1408346	Cell/Virus Enclosed	NO
AFPLDEAEDVTESVQE	1643892	Cell/Virus Enclosed	NO
AFPLDEAENVTE	1408348	Cell/Virus Enclosed	NO
AFPLDEAEYVTE	1408349	Cell/Virus Enclosed	NO
AFPLNEAEDVTE	1408352	Cell/Virus Enclosed	NO
AFPPTEPKKDKK	1408353	Cell/Virus Enclosed	NO
AFPSAKVEGCMV	1408354	Cell/Virus Enclosed	NO
AFQKVQDAVNNI	1408370	Ectodomain	YES
AFQKVQDAVNNNAQAL	1643899	Ectodomain	YES
AFQPVYRTFTQA	1408374	Cell/Virus Enclosed	NO
AFQSVYRTFTQA	1408381	Cell/Virus Enclosed	NO
AFRDLKPLPFFY	1408385	Cell/Virus Enclosed	NO
AFRKARNGVFISTEKL	1643908	Cell/Virus Enclosed	NO
AFRNACGTNVPL	1408394	Cell/Virus Enclosed	NO
AFSASLFKPVQLVPVS	1643910	Cell/Virus Enclosed	NO
AFSLDVSEKSGNFKHL	1643916	Ectodomain	YES
AFSNALDAIQEG	1408416	Ectodomain	YES
AFSPAQDTWGTS	1408419	Ectodomain	YES
AFSPAQGTWGTS	1408420	Ectodomain	YES
AFSVDPKKTYLDFIQQ	1643919	Cell/Virus Enclosed	NO
AFSVDPKKTYLDYIQQ	1643920	Cell/Virus Enclosed	NO
AFTKAAGGKVSFSDDV	1643924	Cell/Virus Enclosed	NO
AFTKLAGGKISFSDDV	1643925	Cell/Virus Enclosed	NO
AFTREMQQHPLLNPSA	1643931	Capsid	UN
AFTREMQQQPLL	1408438	Cell/Virus Enclosed	NO
AFTRYVDNNFCG	1408439	Cell/Virus Enclosed	NO
AFVCGDCAACKS	1408448	Ectodomain	YES
AFVCGDFAACKS	1408449	Ectodomain	YES
AFVCGDYAACKL	1408450	Ectodomain	YES
AFVCGDYAACKS	1408451	Ectodomain	YES
AFVDTIVPPCPSILKV	1643937	Cell/Virus Enclosed	NO
AFVDTVKGLDYK	1408454	Cell/Virus Enclosed	NO
AFVECGSCGNDS	1408455	Cell/Virus Enclosed	NO
AFVKCNCGSENW	1408460	Cell/Virus Enclosed	NO
AFVKCNCGSESW	1408461	Cell/Virus Enclosed	NO
AFVNSVFNICQA	1408469	Cell/Virus Enclosed	NO
AFVPQPTGVFTN	1408470	Ectodomain	YES
AFVRGDYAACKL	1408471	Ectodomain	YES
AFVSQVLNKYTEVRGS	1643950	Ectodomain	YES
AFVVFLLVTLAILTA	1419	Undetermined	UN
AFWETKKNLTRKIRSEEL	999356	Secreted	YES
AFWVFSYCRKLG	1408487	Cell/Virus Enclosed	NO
AFYGVALKDCGF	1408492	Cell/Virus Enclosed	NO
AFYPACTNGHAV	1408502	Cell/Virus Enclosed	NO
AFYQGDVDTVVNGVDF	1643966	Cell/Virus Enclosed	NO
AFYRDLYSSPTT	1408505	Cell/Virus Enclosed	NO
AFYVKDGKYFTSEPPV	1643968	Cell/Virus Enclosed	NO
AFYVLPSETPNA	1408509	Cell/Virus Enclosed	NO
AGADTTITLNVL	1408514	Cell/Virus Enclosed	NO
AGAGWTAGLSSS	1408523	Ectodomain	YES
AGAINAASKGAVQKES	1643977	Cell/Virus Enclosed	NO
AGAMLSENFTSY	1408540	Ectodomain	YES
AGAPFYLNVQYR	1408541	Ectodomain	YES
AGASRAIEKVNE	1408544	Ectodomain	YES
AGCEQSYFTKKD	1408550	Cell/Virus Enclosed	NO
AGCFVNDLLKTD	1408552	Cell/Virus Enclosed	NO
AGCLIGAEHVDS	1408555	Ectodomain	YES
AGCLIGAEHVDTSYECD	1460	Ectodomain	YES
AGCLIGAEYVDT	1408558	Ectodomain	YES
AGCQTTNGMNTS	1408561	Ectodomain	YES
AGCQTTNGTNTI	1408562	Ectodomain	YES
AGDAANFCALIL	1408563	Cell/Virus Enclosed	NO
AGDAVHSLTWLW	1408565	Cell/Virus Enclosed	NO
AGDLQGNFGDLQ	1408571	Cell/Virus Enclosed	NO
AGDSGFAAYSRYRIGN	1377468	Underneath Membrane	NO
AGDSSWHIYLKS	1408579	Ectodomain	YES
AGEDIRLLKAAY	1408587	Cell/Virus Enclosed	NO
AGEDVQLLKAAY	1408588	Cell/Virus Enclosed	NO
AGEEKLSSRMYC	1408589	Cell/Virus Enclosed	NO
AGEENFSSRMYC	1408590	Cell/Virus Enclosed	NO
AGEEVFAPKLYC	1408592	Cell/Virus Enclosed	NO
AGEMPCAIINDKVVAK	1644009	Cell/Virus Enclosed	NO
AGEPCVASEQEE	1408594	Cell/Virus Enclosed	NO
AGFDSWFSQRGG	1408601	Cell/Virus Enclosed	NO
AGFGVDEEKCGV	1408604	Ectodomain	YES
AGFKRTYNFVWY	1408606	Cell/Virus Enclosed	NO
AGFMKQYGECLGDINA	1644017	Ectodomain	YES
AGFNIWVPHSFD	1408611	Cell/Virus Enclosed	NO
AGFNTEFASNSS	1408612	Cell/Virus Enclosed	NO
AGGITYVSNSGNLLGF	1644032	Ectodomain	YES
AGGQLFYSRPVVSANGEPTVKLYTS	1533	Undetermined	UN
AGGTTEMLSRAL	1408640	Cell/Virus Enclosed	NO
AGGVYTNSCLVS	1408644	Cell/Virus Enclosed	NO
AGHATGTTPQKLFVAN	1644041	Ectodomain	YES
AGHATLREHLRDIKAENTDA	1547	Ectodomain	YES
AGHHLGRCDIKDLPKE	1377483	Underneath Membrane	NO
AGHPLGRCDIKD	1408657	Underneath Membrane	NO
AGHYTGQAGEMP	1408663	Cell/Virus Enclosed	NO
AGICASYHTVSS	1408670	Ectodomain	YES
AGIQNFKETLYYQNNV	1644067	Cell/Virus Enclosed	NO
AGIRDLICVQSY	1408698	Ectodomain	YES
AGKSMCTLSEQL	1408708	Cell/Virus Enclosed	NO
AGKVKVGTGVMVECDS	1644078	Cell/Virus Enclosed	NO
AGLEFTDENYNNLVPT	1644082	Cell/Virus Enclosed	NO
AGLFRIDVPSAE	1408716	Cell/Virus Enclosed	NO
AGLFRIFLRKAY	1408718	Cell/Virus Enclosed	NO
AGLKLPSGIMFN	1408728	Cell/Virus Enclosed	NO
AGLPYGANKEGIIWVA	1644090	Cell/Virus Enclosed	NO
AGLSSSAAIPFA	1408741	Ectodomain	YES
AGLVGVLTLDNQDLNG	1644094	Cell/Virus Enclosed	NO
AGLWLDDTVYCP	1408750	Cell/Virus Enclosed	NO
AGLYTNFPIDFP	1408751	Cell/Virus Enclosed	NO
AGLYTNFRIDIP	1408753	Cell/Virus Enclosed	NO
AGLYTNSRIDVP	1408755	Cell/Virus Enclosed	NO
AGMEAQFLYLYA	1408757	Secreted	YES
AGMFGLYDDILTNNKP	1644100	Cell/Virus Enclosed	NO
AGMHFGACDYDRLPNE	1644101	Ectodomain	YES
AGMYRDWSYSGQ	1408762	Cell/Virus Enclosed	NO
AGNATEVPAHST	1408763	Cell/Virus Enclosed	NO
AGNATEVPANSA	1408764	Cell/Virus Enclosed	NO
AGNGGDTALALL	1408768	Cell/Virus Enclosed	NO
AGNIFGLYKNSATGSL	1644105	Cell/Virus Enclosed	NO
AGNKFGLYKNSA	1408772	Cell/Virus Enclosed	NO
AGNSYTSFATYHTPAT	1644109	Ectodomain	YES
AGNVIGNDALTRFTIF	1644113	Cell/Virus Enclosed	NO
AGNVQLRVIGHS	1408785	Cell/Virus Enclosed	NO
AGNVWQIQTIQDSDGT	1644115	Cell/Virus Enclosed	NO
AGPFMDDAINVG	1408792	Cell/Virus Enclosed	NO
AGPFMDNAINVGGTGL	1644117	Cell/Virus Enclosed	NO
AGPFMGNAINVG	1408794	Cell/Virus Enclosed	NO
AGPRVRQPARPLGSAWRDQAQRPAV	1646	Undetermined	UN
AGPSVETSDSQV	1408800	Cell/Virus Enclosed	NO
AGQEQTNCNISS	1408806	Cell/Virus Enclosed	NO
AGQEQTNCNTSA	1408807	Cell/Virus Enclosed	NO
AGQEQTNCNTSS	1408808	Cell/Virus Enclosed	NO
AGQPCVASEQDE	1408815	Cell/Virus Enclosed	NO
AGQPCVASEQEE	1408816	Cell/Virus Enclosed	NO
AGQPCVVSEQEE	1408817	Cell/Virus Enclosed	NO
AGQPYVASEQEE	1408818	Cell/Virus Enclosed	NO
AGQQFVKETTDM	1408819	Cell/Virus Enclosed	NO
AGQQFVKETTNM	1408820	Cell/Virus Enclosed	NO
AGQSCVVSEQEE	1408821	Cell/Virus Enclosed	NO
AGQVQTFYPRLQ	1408825	Cell/Virus Enclosed	NO
AGRKVNFNEKPVVMEI	1644128	Cell/Virus Enclosed	NO
AGRPCVASEQEE	1408827	Cell/Virus Enclosed	NO
AGRQTTNGMNTS	1408828	Ectodomain	YES
AGSAAAPFTKPF	1408835	Cell/Virus Enclosed	NO
AGSALQIPFAMQ	1408836	Ectodomain	YES
AGSDKGIAPGTSVLRQ	1644135	Cell/Virus Enclosed	NO
AGSDKGITPGTS	1408839	Cell/Virus Enclosed	NO
AGSDKGVAPGTTVLKR	1644137	Cell/Virus Enclosed	NO
AGSFDKVYDIGNPKGI	1644140	Cell/Virus Enclosed	NO
AGSFDRIYDIGN	1408844	Cell/Virus Enclosed	NO
AGSLELTTMRYF	1408852	Cell/Virus Enclosed	NO
AGSNDIWMQNKG	1408853	Ectodomain	YES
AGSNISAVIYSG	1408855	Cell/Virus Enclosed	NO
AGSNTEFAFNSS	1408857	Cell/Virus Enclosed	NO
AGSQTTNGTNTN	1408861	Ectodomain	YES
AGSRSRANSGNRTPTS	1644147	Cell/Virus Enclosed	NO
AGSTFISDEVAR	1408867	Cell/Virus Enclosed	NO
AGSVGFNIDYDC	1408870	Cell/Virus Enclosed	NO
AGSVGYTKEGSV	1408871	Cell/Virus Enclosed	NO
AGSVWHIQTVQDADGI	1644155	Cell/Virus Enclosed	NO
AGSVYTNSCLVS	1408874	Cell/Virus Enclosed	NO
AGSYRDWSYSGQ	1408877	Cell/Virus Enclosed	NO
AGTAVINLRADQINDM	1644161	Cell/Virus Enclosed	NO
AGTAVINLRSDQ	1408879	Cell/Virus Enclosed	NO
AGTAVINLRTDQ	1408880	Cell/Virus Enclosed	NO
AGTDTTITLNVL	1408886	Cell/Virus Enclosed	NO
AGTILVDNDLHP	1408891	Cell/Virus Enclosed	NO
AGTILVDNDLYPFVSD	1644174	Cell/Virus Enclosed	NO
AGTKLRSLNLGE	1408895	Cell/Virus Enclosed	NO
AGTKYRHCDLDT	1408896	Ectodomain	YES
AGTKYRHCDVDS	1408897	Ectodomain	YES
AGTKYRHCDVDT	1408898	Ectodomain	YES
AGTNHLTCDNLC	1408901	Ectodomain	YES
AGTNHLTCHNLC	1408902	Ectodomain	YES
AGTNSLTCDNLC	1408903	Ectodomain	YES
AGTNSLTCGNLC	1408904	Ectodomain	YES
AGTNYLNCDNLC	1408905	Ectodomain	YES
AGTNYLTCDNLCTPDP	1644177	Ectodomain	YES
AGTNYLTCHNAA	1408907	Ectodomain	YES
AGTNYLTCHNAV	1408908	Ectodomain	YES
AGTNYLTCHNLC	1408909	Ectodomain	YES
AGVCLGAGQFMG	1408917	Cell/Virus Enclosed	NO
AGVFTDHDVVYA	1408925	Ectodomain	YES
AGVFTNHDVVYA	1408926	Ectodomain	YES
AGVGVIRISNDT	1408928	Ectodomain	YES
AGVGWTTGLSSF	1408931	Ectodomain	YES
AGVIAQGARGTY	1408932	Cell/Virus Enclosed	NO
AGVKLRSLNLGE	1408936	Cell/Virus Enclosed	NO
AGVKYFCGMTLK	1408937	Cell/Virus Enclosed	NO
AGVLTNHDVVYA	1408939	Ectodomain	YES
AGVNITLANFNETKGP	1644200	Ectodomain	YES
AGVSICSTMTNR	1408945	Cell/Virus Enclosed	NO
AGVSILSTVTGR	1408946	Cell/Virus Enclosed	NO
AGVTAQGARGTY	1408949	Cell/Virus Enclosed	NO
AGVVANGVKAKGYPQF	1644207	Capsid	UN
AGVVANGVTAKG	1408950	Cell/Virus Enclosed	NO
AGVVTGNVVKQCCTAA	1644208	Cell/Virus Enclosed	NO
AGVVWTLNDVKDNDGR	1644209	Cell/Virus Enclosed	NO
AGVVWTLQEVKDNDGK	1644210	Cell/Virus Enclosed	NO
AGWAFGAGAALQ	1408961	Ectodomain	YES
AGWPLNKFGKAGLYYE	1644211	Cell/Virus Enclosed	NO
AGWTAGLSSSAA	1408965	Ectodomain	YES
AGYGGFGCKDSF	1408970	Cell/Virus Enclosed	NO
AGYKLQQGTFLC	1408972	Cell/Virus Enclosed	NO
AGYKVLPPLMDVNMEA	1644216	Ectodomain	YES
AGYTESAVNSTKALAK	1644218	Cell/Virus Enclosed	NO
AGYTLEEAKTAF	1408984	Cell/Virus Enclosed	NO
AGYTLEEARTAL	1408986	Cell/Virus Enclosed	NO
AGYWRRQDRKINTGNG	1644220	Cell/Virus Enclosed	NO
AHAPSFLAVDDKYKAT	1644228	Cell/Virus Enclosed	NO
AHAPSFLAVDDKYKVN	1644229	Cell/Virus Enclosed	NO
AHATLDSIGTNF	1409006	Cell/Virus Enclosed	NO
AHATRDSIGTNFPLQL	1644232	Cell/Virus Enclosed	NO
AHATRENIGTNFPLQI	1644233	Cell/Virus Enclosed	NO
AHGGGLAKALDVYTKG	1644238	Cell/Virus Enclosed	NO
AHIPSGTVLGNF	1409031	Ectodomain	YES
AHKHDIQITNESYNNY	1644248	Cell/Virus Enclosed	NO
AHKHDIQLTNES	1409043	Cell/Virus Enclosed	NO
AHLSLRGLPVCAFSS	1799	Cell/Virus Enclosed	NO
AHNSRSTSRTSS	1409058	Capsid	UN
AHSSIKQGTQIY	1409078	Cell/Virus Enclosed	NO
AHSTVLSFCAFA	1409079	Cell/Virus Enclosed	NO
AHTAGVCIKYYA	1409081	Cell/Virus Enclosed	NO
AHVASCDAIMTR	1409088	Cell/Virus Enclosed	NO
AHVCGDNIGTNVPLQV	1644270	Cell/Virus Enclosed	NO
AIAAKPEPEPLP	1409104	Cell/Virus Enclosed	NO
AIAFCKSGNLVL	1409106	Ectodomain	YES
AIAKIVANWLSV	1409110	Cell/Virus Enclosed	NO
AIAKPKRLRKKR	1409111	Cell/Virus Enclosed	NO
AIAMACLVGLMWLSY	1312122	Transmembrane	NO
AIANIIYCNSVI	1409115	Ectodomain	YES
AIASNCYSSLIV	1409122	Ectodomain	YES
AIATVKSEDGNIKNIN	1644291	Cell/Virus Enclosed	NO
AIAVAAGKKFSKETAA	1644292	Cell/Virus Enclosed	NO
AICAAFDFSSDV	1409129	Cell/Virus Enclosed	NO
AIDAYPLSKHPKPEYR	1644304	Cell/Virus Enclosed	NO
AIDCAQNPLSEL	1409155	Ectodomain	YES
AIDCSDGNYNRN	1409159	Ectodomain	YES
AIDGFGVFDIKNSSVN	1644313	Cell/Virus Enclosed	NO
AIDILTEGQLQSLSKD	1644315	Cell/Virus Enclosed	NO
AIDVEHLELKET	1409166	Cell/Virus Enclosed	NO
AIDVVQYEADRR	1409168	Cell/Virus Enclosed	NO
AIDYDHEYSIMRLHNF	1644320	Cell/Virus Enclosed	NO
AIEDILFSKLVTSGLG	1644324	Ectodomain	YES
AIEDLLFDKVKLSDVG	1644325	Ectodomain	YES
AIEDLLFDKVTIADPG	1644326	Ectodomain	YES
AIEDLLFSKVKL	1409176	Ectodomain	YES
AIEDLLFSKVRL	1409177	Ectodomain	YES
AIEDVEDVISSEAVED	1644327	Cell/Virus Enclosed	NO
AIEEIEYVHGDALHTL	1644328	Cell/Virus Enclosed	NO
AIEEKLSPCKEI	1409180	Cell/Virus Enclosed	NO
AIELSKELKRPVNPTD	1644331	Cell/Virus Enclosed	NO
AIENMWLSYKVG	1409186	Cell/Virus Enclosed	NO
AIETAAYREAAA	1409188	Cell/Virus Enclosed	NO
AIFAYSPQLTLV	1409192	Cell/Virus Enclosed	NO
AIFNDHHLNRPGVYCG	1644340	Cell/Virus Enclosed	NO
AIGDLKCPLDSR	1409211	Ectodomain	YES
AIGDLNCTLDPR	1409212	Ectodomain	YES
AIGDVGLCMYRL	1409213	Cell/Virus Enclosed	NO
AIGKKIKHEGDWDSFC	1644347	Cell/Virus Enclosed	NO
AIGSSLQEILSR	1409223	Ectodomain	YES
AIGTANLSIPSN	1409225	Ectodomain	YES
AIIAVELLLLDFKTAV	1644363	Cell/Virus Enclosed	NO
AIIIDNDINDYVSDAD	1644365	Cell/Virus Enclosed	NO
AIIIDNDLNEFVSDAD	1644366	Cell/Virus Enclosed	NO
AIIKDWNFAWSI	1409240	Undetermined	UN
AIINDKVLTKID	1409249	Cell/Virus Enclosed	NO
AIINDKVVAKIDKEDV	1644373	Cell/Virus Enclosed	NO
AIINDKVVTKID	1409251	Cell/Virus Enclosed	NO
AIIRDGDVVKQP	1409252	Cell/Virus Enclosed	NO
AIIRDSDFVKQP	1409253	Cell/Virus Enclosed	NO
AIIRNSDVVKQP	1409258	Cell/Virus Enclosed	NO
AIITANLSIPSNWTTS	1644376	Ectodomain	YES
AIKCVDTVKEAQ	1409267	Cell/Virus Enclosed	NO
AIKDCVDINKAIPSGN	1644384	Cell/Virus Enclosed	NO
AIKDDVLYSEFP	1409271	Ectodomain	YES
AIKDFGGFNFSQ	1409272	Ectodomain	YES
AIKITEFSWNADLYKL	1644388	Cell/Virus Enclosed	NO
AIKLDDKDPNFKDQVI	1377559	Cell/Virus Enclosed	NO
AIKLDDKDPSFKDNVI	1644394	Cell/Virus Enclosed	NO
AIKLDPKNPNYNKWLE	1644395	Cell/Virus Enclosed	NO
AIKLNFGMLNGNAIAT	1644396	Cell/Virus Enclosed	NO
AIKLVPTTTGAL	1409287	Cell/Virus Enclosed	NO
AIKNLTPIKLNF	1409290	Cell/Virus Enclosed	NO
AIKSDHCGGNPC	1409298	Ectodomain	YES
AIKSDYCGGNPC	1409299	Ectodomain	YES
AIKVTEYSWNKKLYEL	1644404	Cell/Virus Enclosed	NO
AIKVTEYSWNKY	1409301	Cell/Virus Enclosed	NO
AILCATCPFAKG	1409304	Cell/Virus Enclosed	NO
AILMSEDVKLNPSEDF	1644410	Cell/Virus Enclosed	NO
AILNNCNWFIQS	1409316	Cell/Virus Enclosed	NO
AILNSFKEYFNL	1409318	Ectodomain	YES
AILNTVKFCDHI	1409320	Cell/Virus Enclosed	NO
AILNTVKFCDHMVKAG	1644415	Cell/Virus Enclosed	NO
AILNTVTFCDHM	1409321	Cell/Virus Enclosed	NO
AILSGTTTNVDK	1409328	Cell/Virus Enclosed	NO
AILSGTTTNVEK	1409329	Cell/Virus Enclosed	NO
AILTAFLPAQDT	1409332	Ectodomain	YES
AILTAFSPAQDT	1409334	Ectodomain	YES
AIMNDKVVVKINNVDT	1644428	Cell/Virus Enclosed	NO
AIMSMAECKATL	1409355	Cell/Virus Enclosed	NO
AINAASKGAVQKESDE	1644439	Cell/Virus Enclosed	NO
AINDLNTTIPRI	1409365	Underneath Membrane	NO
AINDVDTGVPST	1409366	Ectodomain	YES
AINLPIGCMMNV	1409372	Cell/Virus Enclosed	NO
AINNIVASFSSV	1409375	Ectodomain	YES
AINSVPWSKIFA	1409383	Cell/Virus Enclosed	NO
AINVTINNYNPSSWNR	1644448	Ectodomain	YES
AIPDYNYYKYNL	1409392	Cell/Virus Enclosed	NO
AIPNGRKVDLHL	1409396	Ectodomain	YES
AIPNGRKVDLQLGNLG	1644452	Ectodomain	YES
AIPNGRRVDLQL	1409398	Ectodomain	YES
AIPNRRKFDLQL	1409399	Ectodomain	YES
AIPNRRKVDLQL	1409400	Ectodomain	YES
AIPNRRRDDLQL	1409401	Ectodomain	YES
AIPNRRRVDLQL	1409402	Ectodomain	YES
AIPNSRKVDLQL	1409403	Ectodomain	YES
AIPNSRRSDLQF	1409404	Ectodomain	YES
AIPSGNLIKFDIGSVV	1644454	Cell/Virus Enclosed	NO
AIPSLAANTLNIIVPD	1644455	Cell/Virus Enclosed	NO
AIPTNFSIGITT	1409414	Ectodomain	YES
AIPTNFSISITTEVMPV	2053	Ectodomain	YES
AIQDGVTRDIMA	1409423	Cell/Virus Enclosed	NO
AIQDGVTRDIVS	1409424	Cell/Virus Enclosed	NO
AIQEGFDATNSALVKI	1644464	Ectodomain	YES
AIQEVIDDMLWG	1409426	Cell/Virus Enclosed	NO
AIQGFACGCGAS	1409427	Cell/Virus Enclosed	NO
AIQNCAWDYHIT	1409430	Cell/Virus Enclosed	NO
AIQNCAWDYHVT	1409431	Cell/Virus Enclosed	NO
AIQQGFDATNFA	1409432	Ectodomain	YES
AIQQGSDATNSA	1409433	Ectodomain	YES
AIQQLYTGFQGK	1409437	Cell/Virus Enclosed	NO
AIQVAKCYGESV	1409443	Cell/Virus Enclosed	NO
AIRGSCEKNLQL	1409449	Cell/Virus Enclosed	NO
AIRNFDEQNCDV	1409453	Cell/Virus Enclosed	NO
AIRNVRGWLGMDVESA	1644478	Cell/Virus Enclosed	NO
AISAKNRARTVA	1409460	Cell/Virus Enclosed	NO
AISASIGDIIQRLDVLEQD	1377571	Ectodomain	YES
AISFADNNDITN	1409469	Cell/Virus Enclosed	NO
AISGDKVFVRDGNTDN	1644483	Cell/Virus Enclosed	NO
AISLSFNNLLGFDSSK	1644485	Cell/Virus Enclosed	NO
AISNELFLTVPT	1409481	Ectodomain	YES
AISNEQHYKSWV	1409482	Ectodomain	YES
AISNEWYIGAII	1409483	Cell/Virus Enclosed	NO
AISNSIQAIYDRLDSI	1644491	Ectodomain	YES
AISPKIDNETLE	1409486	Ectodomain	YES
AISPKTDKETLE	1409487	Ectodomain	YES
AISPNTDNETLQ	1409489	Ectodomain	YES
AISSNTDNETLE	1409493	Ectodomain	YES
AISSNTDNETLQYWVT	1644495	Ectodomain	YES
AISSTTDNETLE	1409497	Ectodomain	YES
AISSVLNDVLSR	1409500	Ectodomain	YES
AISVQTCDLTVGSGYC	1644500	Ectodomain	YES
AITDYNYYKYNLPTMV	1644503	Cell/Virus Enclosed	NO
AITDYNYYSYNLPTMC	1644504	Cell/Virus Enclosed	NO
AITIKPEANINQ	1409515	Cell/Virus Enclosed	NO
AITPYVCNASGC	1409520	Cell/Virus Enclosed	NO
AITPYVCNTSGCNVND	1644510	Cell/Virus Enclosed	NO
AITQTSPALQTV	1409522	Ectodomain	YES
AITQTSQALQTVATAL	1644512	Ectodomain	YES
AITSGIKFQTVKPGNF	1644521	Cell/Virus Enclosed	NO
AITSGVKFQTVKPGNF	1644522	Cell/Virus Enclosed	NO
AITTENRFTNFE	1409527	Ectodomain	YES
AITTGYRFTNFEPFTV	1644523	Ectodomain	YES
AIVCASVKRDGVQVGY	1644529	Cell/Virus Enclosed	NO
AIVGAMLSENFT	1409549	Ectodomain	YES
AIVGIPVCVNGL	1409550	Cell/Virus Enclosed	NO
AIVGTPVCVNGL	1409551	Cell/Virus Enclosed	NO
AIVIDNDLNEFV	1409552	Cell/Virus Enclosed	NO
AIVKETNLICKA	1409557	Cell/Virus Enclosed	NO
AIVLPQGGFVAD	1409561	Cell/Virus Enclosed	NO
AIVLVNGVHHPT	1409565	Cell/Virus Enclosed	NO
AIVLVNGVHYPT	1409566	Cell/Virus Enclosed	NO
AIVLVNGVRYPT	1409567	Cell/Virus Enclosed	NO
AIVMVTILLCCV	1409570	Undetermined	UN
AIVQASESKVLLERFL	1644546	Cell/Virus Enclosed	NO
AIVQATESKVLL	1409575	Cell/Virus Enclosed	NO
AIVTANLSIPSNWTTS	1644548	Ectodomain	YES
AIVTGLLPTHWI	1409581	Ectodomain	YES
AIVYGDFSHGQL	1409587	Cell/Virus Enclosed	NO
AIWDAFVAAIKLVPTT	1644554	Cell/Virus Enclosed	NO
AIYDRLDSIQADQQVD	1644559	Ectodomain	YES
AIYDRLDTIQADQQVD	1644560	Ectodomain	YES
AIYHRYKAGNYR	1409606	Ectodomain	YES
AIYPIDLASQII	1409612	Undetermined	UN
AIYPIDLSSQII	1409613	Undetermined	UN
AIYPIHLASQII	1409614	Undetermined	UN
AKAELCCFARMV	1409622	Cell/Virus Enclosed	NO
AKAELCCSACMV	1409623	Cell/Virus Enclosed	NO
AKAGDKYYPVVVDDHV	1644569	Cell/Virus Enclosed	NO
AKAKNTKVIKDD	1409631	Ectodomain	YES
AKAMDTFTNNNGSDVL	1644578	Cell/Virus Enclosed	NO
AKAMETFNHNNGNDVL	1644579	Cell/Virus Enclosed	NO
AKAMLDFSRDHNDILY	1644580	Cell/Virus Enclosed	NO
AKAMLDYAKDHNDMLY	1644581	Cell/Virus Enclosed	NO
AKAQEGCGIISR	1409643	Undetermined	UN
AKCWTEEDLSIGPHEF	1644591	Cell/Virus Enclosed	NO
AKCYGEPVLVNA	1409652	Cell/Virus Enclosed	NO
AKDDLYVKRYER	1409655	Cell/Virus Enclosed	NO
AKDNTVLQALQS	1409667	Cell/Virus Enclosed	NO
AKDQYGSDINGV	1409668	Cell/Virus Enclosed	NO
AKDQYGTDFDGV	1409669	Cell/Virus Enclosed	NO
AKDQYGTDIDGI	1409670	Cell/Virus Enclosed	NO
AKDQYGTDINGV	1409672	Cell/Virus Enclosed	NO
AKDYGFTVFVCT	1409676	Cell/Virus Enclosed	NO
AKEESVKSSYAYATLK	1644607	Cell/Virus Enclosed	NO
AKEGAKTVNTSLGNRK	1644608	Capsid	UN
AKEIRQKILNKP	1409686	Capsid	UN
AKERCTHWCTYL	1409691	Cell/Virus Enclosed	NO
AKFGFTPLNKQS	1409702	Cell/Virus Enclosed	NO
AKFKNSVASINSAIVC	1644620	Cell/Virus Enclosed	NO
AKFKNSVTSINS	1409706	Cell/Virus Enclosed	NO
AKFLWEWASVRFSWL	1644622	Undetermined	UN
AKFPLKLAGTAVINLR	1644623	Cell/Virus Enclosed	NO
AKGDSCSSNCKHSVAQ	1644628	Cell/Virus Enclosed	NO
AKGFPLLAELIP	1409724	Cell/Virus Enclosed	NO
AKGFPQFAELIP	1409725	Cell/Virus Enclosed	NO
AKGFPQLAELIPNQAA	1644630	Capsid	UN
AKGGFKFGDPADSRDF	1644631	Cell/Virus Enclosed	NO
AKGHFKFDEPSDATDF	1644632	Cell/Virus Enclosed	NO
AKGLLQVGDSVL	1409729	Cell/Virus Enclosed	NO
AKGYIAGIQNFKETLY	1644639	Cell/Virus Enclosed	NO
AKGYPQFAELVPSTAA	1644640	Capsid	UN
AKHGDFSGVASQ	1409742	Ectodomain	YES
AKHIVYVGDPAQLPAP	1644647	Cell/Virus Enclosed	NO
AKICIVDNVYMAKAGD	1644652	Cell/Virus Enclosed	NO
AKILAPSRSSET	1409757	Cell/Virus Enclosed	NO
AKIQSVVNSNAQALNS	1644658	Ectodomain	YES
AKIVGGAPIWFN	1409769	Cell/Virus Enclosed	NO
AKIYGMCFSSITIDKF	1644661	Ectodomain	YES
AKKLERMADLALTNMY	1644674	Cell/Virus Enclosed	NO
AKKNLDEARLSG	1409792	Cell/Virus Enclosed	NO
AKKNNIPFRLTC	1409795	Cell/Virus Enclosed	NO
AKKQVVLVSNNQEDFD	1644682	Cell/Virus Enclosed	NO
AKKSMYDGDRFVKHDL	1644683	Cell/Virus Enclosed	NO
AKLGFDSSKEFVEYKI	1644688	Cell/Virus Enclosed	NO
AKLGKESKPQQV	1409819	Cell/Virus Enclosed	NO
AKLKIQVVNSGPDQTC	1644694	Cell/Virus Enclosed	NO
AKLQNNELSPVA	1409832	Cell/Virus Enclosed	NO
AKMIERCYTAEQ	1409840	Cell/Virus Enclosed	NO
AKNAYEKDKAVARKLE	1644706	Cell/Virus Enclosed	NO
AKNILHVVGPDA	1409850	Cell/Virus Enclosed	NO
AKNKMRHKRIST	1409852	Cell/Virus Enclosed	NO
AKNLNESLIDLR	1409857	Ectodomain	YES
AKNSGSVNQQQI	1409862	Cell/Virus Enclosed	NO
AKPEEKLSAYDLACCM	1644723	Cell/Virus Enclosed	NO
AKPKRLRKKRNV	1409874	Cell/Virus Enclosed	NO
AKPLQSLEVCVQ	1409878	Cell/Virus Enclosed	NO
AKPNVLIALKMV	1409881	Ectodomain	YES
AKPNVVIALKMV	1409882	Ectodomain	YES
AKPTVIVNAANV	1409892	Cell/Virus Enclosed	NO
AKQDVSLLSKCYKAMN	1644737	Cell/Virus Enclosed	NO
AKQGAGDAGHSLTWLW	1644738	Cell/Virus Enclosed	NO
AKQKPIYLKGSGSDFS	1644740	Cell/Virus Enclosed	NO
AKQNVSLLSKCY	1409913	Cell/Virus Enclosed	NO
AKQVDYVPLKSATCIT	1644741	Cell/Virus Enclosed	NO
AKRALRSHPDFK	1409917	Cell/Virus Enclosed	NO
AKRAVRSHPDFKLLHN	1644742	Cell/Virus Enclosed	NO
AKRKMGLTPPLSILKN	1644746	Cell/Virus Enclosed	NO
AKRKVGLTPPLSILKN	1644747	Cell/Virus Enclosed	NO
AKRVLGLQTQTVDSAQ	1644755	Cell/Virus Enclosed	NO
AKRVLGVQTQTVDSAQ	1644756	Cell/Virus Enclosed	NO
AKRVVRSHPDFK	1409937	Cell/Virus Enclosed	NO
AKSIQQDLDVIL	1409947	Cell/Virus Enclosed	NO
AKTDLFNGYKIGCNCA	1644775	Cell/Virus Enclosed	NO
AKTELCCSARMV	1409977	Cell/Virus Enclosed	NO
AKTGTPKPSRNQSPAS	1644777	Capsid	UN
AKVEGCMVQVTC	1409997	Cell/Virus Enclosed	NO
AKVEISVTPIKNTVDT	1644787	Cell/Virus Enclosed	NO
AKVGDKYYPVVV	1410001	Cell/Virus Enclosed	NO
AKVHNLSGNPDE	1410005	Cell/Virus Enclosed	NO
AKVKNTKAIKDD	1410008	Ectodomain	YES
AKVKNTKVFIDG	1410010	Ectodomain	YES
AKVKNTKVFKHG	1410012	Ectodomain	YES
AKVKNTKVIKDD	1410013	Ectodomain	YES
AKVKNTKVIKDG	1410014	Ectodomain	YES
AKVKNTKVIKDRVMYS	1644792	Ectodomain	YES
AKVKNTKVVGKD	1410018	Ectodomain	YES
AKVRVDCYDKFKINDTTCKY	1410027	Cell/Virus Enclosed	NO
AKVRVECYDKFKINDTTRKYV	1410028	Cell/Virus Enclosed	NO
AKVSAEVSRQVIQDVK	1644797	Cell/Virus Enclosed	NO
AKVSPGLCISGD	1410033	Ectodomain	YES
AKVSTGLCIAGD	1410034	Ectodomain	YES
AKWAVPTTRTDDKLR	2322	Ectodomain	YES
AKWVFDSSKEFV	1410040	Cell/Virus Enclosed	NO
AKWYCYDKNPINSNVK	1644804	Cell/Virus Enclosed	NO
AKYIPLVGTPLH	1410043	Cell/Virus Enclosed	NO
AKYTPLVGTSLH	1410048	Cell/Virus Enclosed	NO
AKYTPLVGTSVH	1410049	Cell/Virus Enclosed	NO
ALAEAREHLKNG	1410060	Cell/Virus Enclosed	NO
ALAEHDFFTWKD	1410061	Cell/Virus Enclosed	NO
ALAFAWVLFHVL	1410062	Cell/Virus Enclosed	NO
ALAKQYAAQRIA	1410072	Cell/Virus Enclosed	NO
ALALLLLDRLNALESK	1644822	Cell/Virus Enclosed	NO
ALANQFTEFVGTQSVD	1644825	Cell/Virus Enclosed	NO
ALANQFTEFVST	1410089	Cell/Virus Enclosed	NO
ALASALKQLKVTTGEL	1644827	Cell/Virus Enclosed	NO
ALASDIFATPSV	1410094	Cell/Virus Enclosed	NO
ALASDIFDTPSVLQAT	1644828	Cell/Virus Enclosed	NO
ALASMTGVSIETLLAA	1644829	Cell/Virus Enclosed	NO
ALASMTGVSLETLLAA	1644830	Cell/Virus Enclosed	NO
ALAVNACLIPLL	1410102	Cell/Virus Enclosed	NO
ALAVNVCIIPLL	1410103	Cell/Virus Enclosed	NO
ALAVRLTANVGR	1410106	Cell/Virus Enclosed	NO
ALAYRANSFDVP	1410109	Cell/Virus Enclosed	NO
ALCFDKSKQFVPVQVV	1644843	Underneath Membrane	NO
ALCFNKPKQFVP	1410121	Underneath Membrane	NO
ALDAYVSQQLSD	1410139	Ectodomain	YES
ALDDATRNYIIT	1410141	Cell/Virus Enclosed	NO
ALDDDARTFIQS	1410142	Cell/Virus Enclosed	NO
ALDDDARTFVQS	1410143	Cell/Virus Enclosed	NO
ALDDVTLNYIIT	1410144	Cell/Virus Enclosed	NO
ALDDVTRNYIIT	1410145	Cell/Virus Enclosed	NO
ALDLSKELKRPIQPTD	1644857	Cell/Virus Enclosed	NO
ALDLSLDYINVT	1410148	Ectodomain	YES
ALDQAISMWALV	1410153	Cell/Virus Enclosed	NO
ALDQDVFIQKYD	1410154	Cell/Virus Enclosed	NO
ALDQDVFIQKYG	1410155	Cell/Virus Enclosed	NO
ALDSLGAAIHYL	1410157	Cell/Virus Enclosed	NO
ALDTANHSIPDL	1410158	Cell/Virus Enclosed	NO
ALDTILQEANKS	1410159	Cell/Virus Enclosed	NO
ALDTTIPFGPSS	1410160	Ectodomain	YES
ALDWELYVNNAY	1410164	Cell/Virus Enclosed	NO
ALEAQVQIDRLINGRL	1644870	Ectodomain	YES
ALEDEFTPFDVV	1410171	Cell/Virus Enclosed	NO
ALEDLLFSKVVTSGLG	1644871	Ectodomain	YES
ALEFNPSQTSPATAEP	1644872	Capsid	UN
ALEQFMSTPNAI	1410187	Cell/Virus Enclosed	NO
ALESKVLLERFL	1410194	Cell/Virus Enclosed	NO
ALESPEHCSPHHTALRQAIL	96088	Capsid	UN
ALFASLDVKPYGYPND	1644881	Cell/Virus Enclosed	NO
ALFASLNVKPYG	1410204	Cell/Virus Enclosed	NO
ALFDSLEFTELS	1410208	Cell/Virus Enclosed	NO
ALFFDSEVSTDEVGDN	1644884	Capsid	UN
ALFVSYGSSVETETYF	1644896	Cell/Virus Enclosed	NO
ALFVVEQKWCVI	1410239	Cell/Virus Enclosed	NO
ALGAIQEGFDAT	1410242	Ectodomain	YES
ALGAMQTGFTTTNEAF	1644898	Ectodomain	YES
ALGGSVAVKITE	1410250	Cell/Virus Enclosed	NO
ALGGWGLHQPPPQIFLKILP	2558	Capsid	UN
ALGKVVANAMLKCVAF	1644910	Cell/Virus Enclosed	NO
ALGSMDIDVFNKLSTS	1644914	Cell/Virus Enclosed	NO
ALGVINTLEWIPRFK	2598	Ectodomain	YES
ALHLVNPQIQLT	1410276	Cell/Virus Enclosed	NO
ALHLYFDKAGQK	1410277	Cell/Virus Enclosed	NO
ALHPYFDKAGQK	1410280	Cell/Virus Enclosed	NO
ALHSGYYDANQY	1410283	Ectodomain	YES
ALHSIQQGFDAT	1410284	Ectodomain	YES
ALHSKCLTSIEE	1410285	Cell/Virus Enclosed	NO
ALHTGYYDVNQY	1410287	Ectodomain	YES
ALIATAHSSIKQGTQI	1644925	Cell/Virus Enclosed	NO
ALIAVANWLAPTNAYM	1644926	Cell/Virus Enclosed	NO
ALIGANGNKIVD	1410296	Cell/Virus Enclosed	NO
ALIMACGNCTFG	1410301	Cell/Virus Enclosed	NO
ALIPDYAKILVD	1410307	Cell/Virus Enclosed	NO
ALISCNGNKIED	1410312	Cell/Virus Enclosed	NO
ALKELYGPADPT	1410336	Cell/Virus Enclosed	NO
ALKELYGPIDPT	1410337	Cell/Virus Enclosed	NO
ALKELYGPLDPT	1410338	Cell/Virus Enclosed	NO
ALKELYGSVDPT	1410340	Cell/Virus Enclosed	NO
ALKKVPIDEYIT	1410350	Cell/Virus Enclosed	NO
ALKNAFQTFRWS	1410364	Cell/Virus Enclosed	NO
ALKNLGFDNQSK	1410366	Cell/Virus Enclosed	NO
ALKSLGFDKPQEKDKK	1644959	Capsid	UN
ALKSLGFEKPQE	1410374	Cell/Virus Enclosed	NO
ALKTAGVVTGNVVKQC	1644960	Cell/Virus Enclosed	NO
ALLAGSFDKVYDIGNP	1644966	Cell/Virus Enclosed	NO
ALLDWVKHLNKTLNEG	1644972	Cell/Virus Enclosed	NO
ALLFSLAKAQEG	1410403	Undetermined	UN
ALLHIADCQTTN	1410405	Ectodomain	YES
ALLHIAGCQTTNGLNT	1644977	Ectodomain	YES
ALLHIAGSQTTN	1410407	Ectodomain	YES
ALLLLDRLNALESKMS	1644983	Cell/Virus Enclosed	NO
ALLLLDRLNQLESKMSG	1410414	Capsid	UN
ALLQNGMNGRTI	1410424	Cell/Virus Enclosed	NO
ALLRKTLVLNAS	1410426	Cell/Virus Enclosed	NO
ALLSDHQDLKWA	1410428	Cell/Virus Enclosed	NO
ALLVPKIFKARA	1410443	Cell/Virus Enclosed	NO
ALMGANGNKIVDKEVK	1645005	Cell/Virus Enclosed	NO
ALNAFVSQVLNKYTEV	1645008	Ectodomain	YES
ALNAIQQGFDAT	1410454	Ectodomain	YES
ALNAYVSQQLSDISLV	1645009	Ectodomain	YES
ALNAYVSQQLSDSTLV	1645010	Ectodomain	YES
ALNCYWPLKDYG	1410456	Ectodomain	YES
ALNCYWPLSDYG	1410459	Ectodomain	YES
ALNDFSNLGADV	1410460	Cell/Virus Enclosed	NO
ALNESYIDLKELGNYT	1645014	Ectodomain	YES
ALNGSCGSVGFN	1410472	Cell/Virus Enclosed	NO
ALNKIHDVVNQQ	1410484	Ectodomain	YES
ALNKIQDVVNQQGNSL	1645025	Ectodomain	YES
ALNKIQDVVNQQGSAL	1645026	Ectodomain	YES
ALNNVYFGLSIV	1410488	Undetermined	UN
ALNSEKHQDHVSLTVP	1645035	Cell/Virus Enclosed	NO
ALNSILDNAVKGCVPL	1645036	Cell/Virus Enclosed	NO
ALNTICIKDADYNAKV	1645038	Cell/Virus Enclosed	NO
ALNTPKDHIGTRNPAN	1645040	Cell/Virus Enclosed	NO
ALPASTVHATAT	1410506	Secreted	YES
ALPDTHSTLTPR	1410507	Ectodomain	YES
ALPDTPITLTPR	1410508	Ectodomain	YES
ALPDTPSPLTPR	1410509	Ectodomain	YES
ALPDTPSTFTPR	1410510	Ectodomain	YES
ALPDTPSTLAPR	1410511	Ectodomain	YES
ALPDTPSTLKPR	1410512	Ectodomain	YES
ALPDTPSTLTLR	1410513	Ectodomain	YES
ALPDTPSTLTPA	1410514	Ectodomain	YES
ALPDTPSTLTPC	1410515	Ectodomain	YES
ALPDTPSTLTPRSVRS	1645043	Ectodomain	YES
ALPGVFCGVDAM	1410523	Cell/Virus Enclosed	NO
ALPIYYQHTDINFTAT	1645052	Ectodomain	YES
ALPKGFYAEGSRGGSQ	1645053	Cell/Virus Enclosed	NO
ALPNMIRTISAM	1410530	Cell/Virus Enclosed	NO
ALPNRRKVDLQL	1410532	Ectodomain	YES
ALPQSKDSNFLK	1410535	Cell/Virus Enclosed	NO
ALPQSKDSNFLNESGV	1645057	Cell/Virus Enclosed	NO
ALPQSKDSNFLNRVRG	1645058	Cell/Virus Enclosed	NO
ALPQSKESNFLN	1410537	Cell/Virus Enclosed	NO
ALPVYYQHTDIN	1410542	Ectodomain	YES
ALQELQIQQWIQ	1410551	Cell/Virus Enclosed	NO
ALQEQCRFPNITNSHVPILQERP	2838	Ectodomain	YES
ALQHAFMKHKGGDSTD	1645065	Cell/Virus Enclosed	NO
ALQQIEVKFNAP	1410570	Cell/Virus Enclosed	NO
ALQTDVLQEDQK	1410575	Ectodomain	YES
ALQTDVLQENQKILAA	1645076	Ectodomain	YES
ALQTDVLQENQR	1410577	Ectodomain	YES
ALQTVATALNKIQDVV	1645078	Ectodomain	YES
ALRAGSFDKVYD	1410583	Cell/Virus Enclosed	NO
ALRHAFMKHKGG	1410594	Cell/Virus Enclosed	NO
ALRHFDQNIEVL	1410598	Cell/Virus Enclosed	NO
ALRHFDRNDCML	1410601	Cell/Virus Enclosed	NO
ALRMGSGFCVDYNSPS	1645095	Ectodomain	YES
ALRNFDEKDCEVFKEI	1645096	Cell/Virus Enclosed	NO
ALRNSLTNDAYSRFLG	1645098	Cell/Virus Enclosed	NO
ALSEAREHLKSG	1410629	Cell/Virus Enclosed	NO
ALSFEEQDEIYAYTKR	1645106	Cell/Virus Enclosed	NO
ALSFEEQNEIYAYTKR	1645107	Cell/Virus Enclosed	NO
ALSGIAVEQDRN	1410637	Ectodomain	YES
ALSIFDTWANWDSNWA	1645113	Undetermined	UN
ALSNGFSQVKSD	1410659	Cell/Virus Enclosed	NO
ALSPGLLATNNV	1410660	Cell/Virus Enclosed	NO
ALSTGLTSQTVKPGHF	1645127	Cell/Virus Enclosed	NO
ALSTNHCHKVVE	1410667	Cell/Virus Enclosed	NO
ALTGIAIEQDKN	1410679	Ectodomain	YES
ALTGTNQLCAKI	1410681	Cell/Virus Enclosed	NO
ALTNSVAFQTVK	1410688	Cell/Virus Enclosed	NO
ALTQHGKEDLKFPRG	2000982	Cell/Virus Enclosed	NO
ALTQHGKENLTF	1410692	Cell/Virus Enclosed	NO
ALVDQRTICFSV	1410708	Cell/Virus Enclosed	NO
ALVFIILCFTIK	1410709	Cell/Virus Enclosed	NO
ALVFMIVQFMPF	1410711	Cell/Virus Enclosed	NO
ALVKIQAVVNANAEAL	1645154	Ectodomain	YES
ALVKSLNLNCVS	1410719	Cell/Virus Enclosed	NO
ALVLAKGGFKFGDPAD	1645157	Cell/Virus Enclosed	NO
ALVQCNCGTKSW	1410727	Cell/Virus Enclosed	NO
ALVSAMERTEHKARKKGTSA	741209	Ectodomain	YES
ALVSGIATAGWT	1410732	Ectodomain	YES
ALVYDNKLKAKN	1410739	Cell/Virus Enclosed	NO
ALYAIQEGFDATNSAL	1645179	Ectodomain	YES
ALYAIQQGFDAT	1410750	Ectodomain	YES
ALYLDYVQCKCGNLEQ	1645184	Cell/Virus Enclosed	NO
ALYLDYVQHKCGNLHQ	1645185	Cell/Virus Enclosed	NO
ALYTPWFYPLLA	1410777	Cell/Virus Enclosed	NO
ALYVTWSEGNSITGVP	1645195	Ectodomain	YES
AMANGYTSVSSVECYS	1645204	Cell/Virus Enclosed	NO
AMCNWCLISQDS	1410807	Cell/Virus Enclosed	NO
AMCNWCLVSQDS	1410808	Cell/Virus Enclosed	NO
AMDAWNQPSGISSPPSPSLN	3069	Cell/Virus Enclosed	NO
AMDPIYDEPTMT	1410813	Secreted	YES
AMDTFTNNNGSDVLYQ	1645212	Cell/Virus Enclosed	NO
AMETFNHNNGNDVLYQ	1645219	Cell/Virus Enclosed	NO
AMETFTNNNGSD	1410825	Cell/Virus Enclosed	NO
AMFPPWSAAAGV	1410833	Ectodomain	YES
AMFQPRLPVLSD	1410834	Ectodomain	YES
AMFTKVVVGPTTEVKF	1645223	Cell/Virus Enclosed	NO
AMGDVGLCMYRL	1410838	Cell/Virus Enclosed	NO
AMGQGQNNADPK	1410843	Cell/Virus Enclosed	NO
AMHIASSNAFLDLRTS	1645230	Cell/Virus Enclosed	NO
AMIMPKTCFGPI	1410855	Cell/Virus Enclosed	NO
AMIPLQASLPFV	1410857	Secreted	YES
AMLDFSRDHNDILYTP	1645239	Cell/Virus Enclosed	NO
AMLFDSHIVSKESGNT	1645241	Capsid	UN
AMLFKKEPLLYV	1410870	Cell/Virus Enclosed	NO
AMLGAEMTSNVRRQVA	1645243	Cell/Virus Enclosed	NO
AMLSENFTSYGFSNVV	1645249	Ectodomain	YES
AMLTGFTTTNEA	1410880	Ectodomain	YES
AMMRISYFVQSI	1410886	Transmembrane	NO
AMMWLSYFVQSI	1410888	Transmembrane	NO
AMNGEDAFSILAAKTG	1645257	Cell/Virus Enclosed	NO
AMNGEDAFSILS	1410893	Cell/Virus Enclosed	NO
AMNVAKAEFDRESSVQ	1645260	Cell/Virus Enclosed	NO
AMNVIGQHIELP	1410898	Cell/Virus Enclosed	NO
AMNVIGQHIKLP	1410899	Cell/Virus Enclosed	NO
AMPIMANLANLN	1410900	Ectodomain	YES
AMPIMANLVNSK	1410902	Ectodomain	YES
AMPIVANLAYIN	1410904	Ectodomain	YES
AMPIVANLAYLN	1410905	Ectodomain	YES
AMPNLYKIQRML	1410909	Cell/Virus Enclosed	NO
AMQKESDGYIKL	1410920	Cell/Virus Enclosed	NO
AMQKESGDYIKL	1410921	Cell/Virus Enclosed	NO
AMQQESDDYIKK	1410926	Cell/Virus Enclosed	NO
AMQTGFTTTNEAFQKV	1645279	Ectodomain	YES
AMQTMLFTMLRK	1410931	Cell/Virus Enclosed	NO
AMRDAGIVGVLT	1410934	Cell/Virus Enclosed	NO
AMRHVRGWLGMDVEGA	1645285	Cell/Virus Enclosed	NO
AMRPNYTIKGSF	1410945	Cell/Virus Enclosed	NO
AMSGQILLNCAL	1410951	Cell/Virus Enclosed	NO
AMTAVNESRYGLQNLL	1645295	Ectodomain	YES
AMTSMYKQARAEDKKA	1645303	Cell/Virus Enclosed	NO
AMVAKGVVGVLT	1410969	Cell/Virus Enclosed	NO
AMVLGSKHVNCC	1410973	Cell/Virus Enclosed	NO
ANAEAHNNLLQQ	1410985	Ectodomain	YES
ANAFNNALHSIQ	1410987	Ectodomain	YES
ANAFSNALDAIQ	1410991	Ectodomain	YES
ANAKGFIRFPEVLREG	1645324	Cell/Virus Enclosed	NO
ANALPECNADIV	1411001	Cell/Virus Enclosed	NO
ANALSRAVNVPTIRKF	1645326	Cell/Virus Enclosed	NO
ANAQALNSLLQQ	1411005	Ectodomain	YES
ANASSSEGFLLGINYL	1645329	Cell/Virus Enclosed	NO
ANAYYKYDNGNFIKLP	1645332	Cell/Virus Enclosed	NO
ANCASILCKCYTTGT	3236	Ectodomain	YES
ANCVNCTDDRCV	1411021	Cell/Virus Enclosed	NO
ANDDLYVKRYER	1411022	Cell/Virus Enclosed	NO
ANDEKDTLRLFA	1411023	Cell/Virus Enclosed	NO
ANDFTTALRRPI	1411024	Cell/Virus Enclosed	NO
ANDKFYRLSNEL	1411027	Cell/Virus Enclosed	NO
ANDLKDTLRLFA	1411029	Cell/Virus Enclosed	NO
ANDLTTTLRRPI	1411033	Cell/Virus Enclosed	NO
ANDNILSVKFTA	1411034	Cell/Virus Enclosed	NO
ANDTKIASQLGM	1411039	Ectodomain	YES
ANDTKIVSQLGN	1411041	Ectodomain	YES
ANDVEVQSSGII	1411045	Cell/Virus Enclosed	NO
ANECAQILSEIV	1411052	Cell/Virus Enclosed	NO
ANECAQVLSETV	1411055	Cell/Virus Enclosed	NO
ANECAQVLSEYVLCGG	1645349	Cell/Virus Enclosed	NO
ANELTTALRRPI	1411062	Cell/Virus Enclosed	NO
ANENAINKGGRTVQSH	1645354	Cell/Virus Enclosed	NO
ANENLAHGGGLAKALD	1645355	Cell/Virus Enclosed	NO
ANEYTGNYQCGH	1411066	Cell/Virus Enclosed	NO
ANEYTGSYQCGH	1411067	Cell/Virus Enclosed	NO
ANFFDVPTFCAN	1411071	Cell/Virus Enclosed	NO
ANFILHDVNNGL	1411074	Ectodomain	YES
ANFILHDVNSGT	1411076	Ectodomain	YES
ANFLDDNVLPETYVAL	1645364	Ectodomain	YES
ANFNETKGPLCVDTSH	1645367	Ectodomain	YES
ANFNETNGPLCV	1411081	Ectodomain	YES
ANFNILFSMILP	1411082	Cell/Virus Enclosed	NO
ANFNSQDVLLAP	1411083	Cell/Virus Enclosed	NO
ANFNVLFSTVFP	1411084	Cell/Virus Enclosed	NO
ANFQHDNVLPET	1411085	Ectodomain	YES
ANFRDLALKGSK	1411090	Ectodomain	YES
ANFTDLALKGST	1411093	Ectodomain	YES
ANGDSEAVLKKL	1411102	Cell/Virus Enclosed	NO
ANGFFYIDVGKH	1411105	Ectodomain	YES
ANGFTAMNGEDA	1411109	Cell/Virus Enclosed	NO
ANGFTVMNGEDA	1411110	Cell/Virus Enclosed	NO
ANGFVLRIGAAA	1411111	Ectodomain	YES
ANGLFYIDVGNH	1411122	Ectodomain	YES
ANGLNAPNGPFDALFL	1645391	Cell/Virus Enclosed	NO
ANGNKIVDKEVKDMQF	1645395	Cell/Virus Enclosed	NO
ANGQVFGLYKNT	1411127	Cell/Virus Enclosed	NO
ANGRLVGTTLQG	1411129	Cell/Virus Enclosed	NO
ANGSLDGTTLQG	1411131	Cell/Virus Enclosed	NO
ANGSLVGTTLQG	1411134	Cell/Virus Enclosed	NO
ANGTHTGSAFDGTMYG	1645401	Cell/Virus Enclosed	NO
ANGVKAKGYPQFAELV	1645402	Capsid	UN
ANHQADTSTPSDVSSR	1645405	Capsid	UN
ANHYSPCVSIVP	1411149	Ectodomain	YES
ANICHSNILSLN	1411150	Ectodomain	YES
ANICNSNILSLN	1411151	Ectodomain	YES
ANIFIGDKVGHYVHVK	1645409	Cell/Virus Enclosed	NO
ANIFTPLVQPVG	1411155	Cell/Virus Enclosed	NO
ANIGASHTGITG	1411156	Cell/Virus Enclosed	NO
ANIIYCNSVINRLRCD	1645414	Ectodomain	YES
ANIKSDILSLNN	1411164	Ectodomain	YES
ANINQDSYGGAS	1411166	Cell/Virus Enclosed	NO
ANISMLQLGAPD	1411171	Ectodomain	YES
ANISMLQLGVPD	1411172	Ectodomain	YES
ANISTLQLGVPD	1411173	Ectodomain	YES
ANIVFPQGGYVA	1411174	Cell/Virus Enclosed	NO
ANIVHEPTTPIS	1411175	Cell/Virus Enclosed	NO
ANIVYEPTTPISSALI	1645419	Cell/Virus Enclosed	NO
ANKEGIIWVATEGALN	1645421	Cell/Virus Enclosed	NO
ANKEGIVWVATEGALN	3325	Capsid	UN
ANKFEQFDQWYESTFG	1645423	Cell/Virus Enclosed	NO
ANKFFQFDQWYESTFG	1645424	Cell/Virus Enclosed	NO
ANKFFQFNQWYE	1411192	Cell/Virus Enclosed	NO
ANKFNQALGAMQTGFT	1645425	Ectodomain	YES
ANKHAGFDAWFS	1411199	Cell/Virus Enclosed	NO
ANKHAGFDSWFS	1411200	Cell/Virus Enclosed	NO
ANKIVGGAHTWF	1411203	Cell/Virus Enclosed	NO
ANKIVGGAPTWFNALR	1645430	Cell/Virus Enclosed	NO
ANKLILINDVAFVSTF	1645431	Cell/Virus Enclosed	NO
ANKQGIVWVATE	1411207	Capsid	UN
ANKSVGIISMPLGYVS	1645432	Cell/Virus Enclosed	NO
ANLANLNSHNIG	1411218	Ectodomain	YES
ANLANLNSHTIG	1411219	Ectodomain	YES
ANLAYINSYTIG	1411221	Ectodomain	YES
ANLAYSNSYTIG	1411223	Ectodomain	YES
ANLESAKRVLNV	1411226	Cell/Virus Enclosed	NO
ANLFPPWSAAAG	1411232	Ectodomain	YES
ANLGERVRQALL	1411237	Cell/Virus Enclosed	NO
ANLGERVRQSLL	1411238	Cell/Virus Enclosed	NO
ANLILHDVNSGL	1411239	Ectodomain	YES
ANLKLPPHDVTVLRDN	1645440	Cell/Virus Enclosed	NO
ANLKLPSHDVTV	1411241	Cell/Virus Enclosed	NO
ANLNFVALIPDY	1411247	Cell/Virus Enclosed	NO
ANLNILFSMVLP	1411248	Cell/Virus Enclosed	NO
ANLRQDDFVRNL	1411252	Ectodomain	YES
ANLRQDDSVRNLFASV	1645444	Ectodomain	YES
ANLRVVGHAMQGTLLK	1645445	Cell/Virus Enclosed	NO
ANLSAPTLVPQENYSS	1645446	Cell/Virus Enclosed	NO
ANLSIPSNWTIS	1411258	Ectodomain	YES
ANLSMLQLSVPD	1411261	Ectodomain	YES
ANLVLAKLGKDSKPQQ	1645449	Capsid	UN
ANLVNHKSHNIG	1411264	Ectodomain	YES
ANLVNLNSHNIG	1411265	Ectodomain	YES
ANLVNYKSHNIG	1411267	Ectodomain	YES
ANMDQGSFGGAS	1411270	Cell/Virus Enclosed	NO
ANMSLAECKRALGLSI	1645460	Cell/Virus Enclosed	NO
ANMSMAECKAAL	1411280	Cell/Virus Enclosed	NO
ANNAAIVLQLPQGTTLPKGFY	1334455	Capsid	UN
ANNLMNGVTLST	1411288	Ectodomain	YES
ANNLTAPRNSWEAMAL	1645468	Cell/Virus Enclosed	NO
ANNYSKLFDEGH	1411297	Cell/Virus Enclosed	NO
ANNYSKLFDEGYTVVI	1645473	Cell/Virus Enclosed	NO
ANNYSKLSDEGY	1411299	Cell/Virus Enclosed	NO
ANPAAVDGKCLT	1411301	Cell/Virus Enclosed	NO
ANPAAVDSKCLA	1411302	Cell/Virus Enclosed	NO
ANPAAVDSKCLT	1411303	Cell/Virus Enclosed	NO
ANPATDPIYDEP	1411305	Secreted	YES
ANPLWHKAAFIS	1411308	Cell/Virus Enclosed	NO
ANPMVIVNAANI	1411309	Cell/Virus Enclosed	NO
ANPNSVLTTAVY	1411310	Cell/Virus Enclosed	NO
ANPSTPAYTFTTVKPG	1645481	Cell/Virus Enclosed	NO
ANPSTPVYTFTT	1411313	Cell/Virus Enclosed	NO
ANPTNCIAPVNGYFIK	1645483	Ectodomain	YES
ANPTNCITPVNG	1411317	Ectodomain	YES
ANPTVIVNAANI	1411318	Cell/Virus Enclosed	NO
ANQERYVKITGL	1411322	Cell/Virus Enclosed	NO
ANQFNKAISQIQESLT	1645487	Ectodomain	YES
ANQFTEFVGTQSVDML	1645489	Cell/Virus Enclosed	NO
ANQFTEFVSTQS	1411330	Cell/Virus Enclosed	NO
ANQNTSVYSANG	1411332	Ectodomain	YES
ANQQQLKQLEKACNIA	1645491	Cell/Virus Enclosed	NO
ANQSTSSYPANG	1411333	Ectodomain	YES
ANQSTSTYLANG	1411334	Ectodomain	YES
ANQSTSTYPANG	1411335	Ectodomain	YES
ANQSTSTYSANG	1411336	Ectodomain	YES
ANQSTSVYSAKG	1411337	Ectodomain	YES
ANQYSPCVPIVP	1411339	Ectodomain	YES
ANQYSPCVSIAP	1411340	Ectodomain	YES
ANQYSPCVSILP	1411341	Ectodomain	YES
ANQYSPCVSTVP	1411343	Ectodomain	YES
ANRCNEVSATVL	1411349	Cell/Virus Enclosed	NO
ANRNRFLYIIKLIFL	2000984	Undetermined	UN
ANRSAMCNWCLV	1411356	Cell/Virus Enclosed	NO
ANRYNEVANAVMQNNE	1645499	Cell/Virus Enclosed	NO
ANRYNEVPATVL	1411358	Cell/Virus Enclosed	NO
ANSAAKLQNNEL	1411360	Cell/Virus Enclosed	NO
ANSAVLSFCAFA	1411362	Cell/Virus Enclosed	NO
ANSDNRTPTSGV	1411363	Cell/Virus Enclosed	NO
ANSEALNNLLQQ	1411364	Ectodomain	YES
ANSFDAPTFCAN	1411365	Cell/Virus Enclosed	NO
ANSFVVKGDDVR	1411369	Ectodomain	YES
ANSGDYYHKVEA	1411370	Ectodomain	YES
ANSGDYYYKVEA	1411371	Ectodomain	YES
ANSGGYYYKVEA	1411372	Ectodomain	YES
ANSGNRAPTSGV	1411373	Cell/Virus Enclosed	NO
ANSGNRTPTPGV	1411376	Cell/Virus Enclosed	NO
ANSGNRTPTSGVTPDM	1645505	Cell/Virus Enclosed	NO
ANSIDVPTFCAN	1411379	Cell/Virus Enclosed	NO
ANSLDNLKSGVI	1411387	Ectodomain	YES
ANSNGFIRFPDVISEG	1645511	Cell/Virus Enclosed	NO
ANSPEPALLFRN	1411393	Ectodomain	YES
ANSSDPALLFRN	1411396	Ectodomain	YES
ANSSEPALLFRNIKCN	1645513	Ectodomain	YES
ANSSEPTLLFRN	1411397	Ectodomain	YES
ANSSEWAYCVDLHNKI	1645514	Cell/Virus Enclosed	NO
ANSTGTVIIRPS	1411400	Ectodomain	YES
ANSTGTVIISPSTSAT	1645516	Ectodomain	YES
ANSTPAQNAGYWRRQD	1645517	Cell/Virus Enclosed	NO
ANSTPSQNAGYW	1411403	Cell/Virus Enclosed	NO
ANSVFNICQAVSANVC	1645521	Cell/Virus Enclosed	NO
ANSVLNICQAVT	1411410	Cell/Virus Enclosed	NO
ANTDIILGVCVN	1411412	Ectodomain	YES
ANTDIKLDVCVN	1411413	Ectodomain	YES
ANTEIELGVCVN	1411415	Ectodomain	YES
ANTGSVCYTPIDEIPY	1645528	Cell/Virus Enclosed	NO
ANTHLKHGGGIAGAIN	1645530	Cell/Virus Enclosed	NO
ANTLNIIVPDKSVYDQ	1645533	Cell/Virus Enclosed	NO
ANTLTIIIPDKQ	1411422	Cell/Virus Enclosed	NO
ANTNQDSYGGASICLY	1645535	Cell/Virus Enclosed	NO
ANTTTAPLKLFA	1411427	Cell/Virus Enclosed	NO
ANVCALISCNGN	1411434	Cell/Virus Enclosed	NO
ANVCSPMACNGH	1411436	Cell/Virus Enclosed	NO
ANVGRVIKFETDAYKL	1645544	Cell/Virus Enclosed	NO
ANVGRWSASINTGNCP	1645545	Ectodomain	YES
ANVISFGDYNLS	1411441	Ectodomain	YES
ANVNWADDRAAR	1411446	Cell/Virus Enclosed	NO
ANVPAIDVLKKLLSSL	1645551	Cell/Virus Enclosed	NO
ANVRSLTACNGH	1411450	Cell/Virus Enclosed	NO
ANVSALIGANGN	1411451	Cell/Virus Enclosed	NO
ANVSALMGANGNKIVD	1645553	Cell/Virus Enclosed	NO
ANVSVSRFDPST	1411452	Ectodomain	YES
ANVSVSRFNPSI	1411453	Ectodomain	YES
ANVSVSRFNPST	1411454	Ectodomain	YES
ANVSYVYNGSAQ	1411455	Ectodomain	YES
ANVTQAFGRRGP	1411456	Capsid	UN
ANVTSFGDYNLS	1411457	Ectodomain	YES
ANVYRRKPDLPN	1411460	Ectodomain	YES
ANWLAPTNAYMRTTHT	1645563	Cell/Virus Enclosed	NO
ANWLAPTNAYTR	1411467	Cell/Virus Enclosed	NO
ANYFQDVKQFAN	1411473	Ectodomain	YES
ANYLGKLKEQID	1411485	Cell/Virus Enclosed	NO
ANYVGKYDINHGDSGF	1645580	Undetermined	UN
APAAPRAVSFAD	1411496	Capsid	UN
APAHDTPPVPDVDSRGAILRRQYNL	3476	Undetermined	UN
APAHVSTIGVCT	1411499	Cell/Virus Enclosed	NO
APCAVSFADNND	1411520	Cell/Virus Enclosed	NO
APCIKVAAMQSK	1411522	Cell/Virus Enclosed	NO
APDDASRLLHTV	1411527	Cell/Virus Enclosed	NO
APDFSLDYINVT	1411530	Ectodomain	YES
APDLSFDYINVT	1411535	Ectodomain	YES
APDLSLDYINAT	1411536	Ectodomain	YES
APDNPSAIVTGL	1411538	Ectodomain	YES
APDVMLNISTPN	1411541	Ectodomain	YES
APEDDDFLEGSD	1411546	Cell/Virus Enclosed	NO
APEPQRGRQGRI	1411555	Cell/Virus Enclosed	NO
APEYDDFLEESD	1411558	Cell/Virus Enclosed	NO
APFIYLNNSIPN	1411560	Ectodomain	YES
APGCDVNDVTKLYLGG	1645606	Cell/Virus Enclosed	NO
APGETGVIADYN	1411577	Ectodomain	YES
APGGDLLYLDLL	1411578	Cell/Virus Enclosed	NO
APGVPATQAKGY	1411590	Cell/Virus Enclosed	NO
APHDFFIFDVDK	1411592	Cell/Virus Enclosed	NO
APHGPFDALWLS	1411596	Cell/Virus Enclosed	NO
APIDIDAFPVKPICSS	1645630	Cell/Virus Enclosed	NO
APIDIDAFPVRP	1411611	Cell/Virus Enclosed	NO
APIELENKFTPLSVES	1645631	Cell/Virus Enclosed	NO
APKEESTDQMSEPPKE	1645634	Cell/Virus Enclosed	NO
APKNFCPCKLIS	1411638	Ectodomain	YES
APKNFCPCKLNS	1411640	Ectodomain	YES
APKNFCPCKSND	1411641	Ectodomain	YES
APKNFCPCKSNG	1411642	Ectodomain	YES
APKNFCPCSSCF	1411644	Ectodomain	YES
APKNFCPCSSCH	1411645	Ectodomain	YES
APKNFCPCSSCP	1411646	Ectodomain	YES
APKNFCPCSSCS	1411647	Ectodomain	YES
APKQEEPPKTEH	1411649	Cell/Virus Enclosed	NO
APKQGYFIKHND	1411651	Ectodomain	YES
APKRIRLPHIREDDQPSSHQ	741216	Underneath Membrane	NO
APKSGYFVNVNNTWMY	1645644	Ectodomain	YES
APKSRVQQNKIR	1411655	Cell/Virus Enclosed	NO
APLRAPTMANQEKYST	1645657	Cell/Virus Enclosed	NO
APLSPLLPLQDGTNTHIMATEASNY	3648	Undetermined	UN
APLTAVAPAHDTPPVPDVDSRGAIL	3651	Undetermined	UN
APLTNCVKMLTP	1411676	Cell/Virus Enclosed	NO
APLTRGSCRKRNRSPER	3652	Cell/Virus Enclosed	NO
APLVYLNHSVPKLSDF	1645662	Ectodomain	YES
APNAKEEILGAV	1411681	Cell/Virus Enclosed	NO
APNCYWPLNDYG	1411684	Ectodomain	YES
APNCYWPLNGYG	1411685	Ectodomain	YES
APNGLYFMHVGY	1411691	Ectodomain	YES
APNLTFNSHINA	1411693	Ectodomain	YES
APNLTLNLHTIN	1411695	Ectodomain	YES
APNNTVSWYTGL	1411699	Cell/Virus Enclosed	NO
APNSRSTSRTSSRASS	1645671	Cell/Virus Enclosed	NO
APNYTQHSSSMR	1411705	Ectodomain	YES
APPAEYKLQQGT	1411708	Cell/Virus Enclosed	NO
APPAGYKLQQGT	1411710	Cell/Virus Enclosed	NO
APPGEQFTHIVP	1411715	Cell/Virus Enclosed	NO
APPSEYTLQQGA	1411719	Cell/Virus Enclosed	NO
APPSQPFPWTHCYQPRL	3702	Ectodomain	YES
APPTGVYELHGY	1411720	Ectodomain	YES
APQANFGDYYYK	1411726	Ectodomain	YES
APQANSGGYYYK	1411729	Ectodomain	YES
APQATYQNISTN	1411731	Ectodomain	YES
APQTIQPEVKEVAPVY	1645683	Cell/Virus Enclosed	NO
APQVTYQNISIN	1411738	Ectodomain	YES
APQVTYQNISTNLPPP	1645684	Ectodomain	YES
APRAISFADNND	1411740	Cell/Virus Enclosed	NO
APRAVSFADNNDITNT	1645685	Cell/Virus Enclosed	NO
APRAVSFAYNND	1411744	Capsid	UN
APRITFGGPIDS	1411750	Capsid	UN
APRITFGGPSDSTDNN	1645686	Cell/Virus Enclosed	NO
APRITFGGPTDSTDNNQN	3779	Capsid	UN
APRLGPSSVYTPGASRPTPP	741218	Ectodomain	YES
APRSVRSVPGEM	1411758	Ectodomain	YES
APRVLISKGVMEPIDY	1645692	Cell/Virus Enclosed	NO
APRVMITKGVMEPVDY	1645695	Cell/Virus Enclosed	NO
APRWYFYYTGTGPEAA	1645696	Cell/Virus Enclosed	NO
APSDVYQQLAGVKLQS	1645698	Cell/Virus Enclosed	NO
APSFLAVDDKYKATGD	1645699	Cell/Virus Enclosed	NO
APSFLAVDDKYKVNEN	1645700	Cell/Virus Enclosed	NO
APSGTWLTYHGA	1411769	Capsid	UN
APSRSQSRSQSRGRGE	1645701	Capsid	UN
APSRSSETKEQK	1411774	Cell/Virus Enclosed	NO
APSTFGTRNPNNDSAI	1645702	Cell/Virus Enclosed	NO
APSTVWEDGDYY	1411778	Ectodomain	YES
APTIANQERYVK	1411793	Cell/Virus Enclosed	NO
APTLIPQENYSS	1411798	Cell/Virus Enclosed	NO
APTLVPQENYASIRFS	1645715	Cell/Virus Enclosed	NO
APTLVPQENYSSIRFA	1645716	Cell/Virus Enclosed	NO
APTNAYMRTTHTDIGV	1645718	Cell/Virus Enclosed	NO
APTNAYTRTTHT	1411805	Cell/Virus Enclosed	NO
APTNFCPCKLDG	1411806	Ectodomain	YES
APTNVYMRTTHT	1411808	Cell/Virus Enclosed	NO
APTPGAFFFGSKLDLV	1645719	Capsid	UN
APTSGVIPDMAD	1411810	Cell/Virus Enclosed	NO
APTYVSVDDKYKTSDE	1645722	Cell/Virus Enclosed	NO
APVEDIAQVVIA	1411819	Cell/Virus Enclosed	NO
APVEFYEDRILDFKVL	1645723	Cell/Virus Enclosed	NO
APVNTVKPKPVINQLD	1645726	Cell/Virus Enclosed	NO
APVSPAFHRIES	1411835	Cell/Virus Enclosed	NO
APVVNIQKEIDR	1411839	Ectodomain	YES
APVYEADTEQTQNVTV	1645730	Cell/Virus Enclosed	NO
APVYIWTADEAIKFLK	1645731	Underneath Membrane	NO
APVYTWTADEAI	1411841	Ectodomain	YES
APYIVGDVISSG	1411847	Cell/Virus Enclosed	NO
APYVMLNTSIPNLPDF	1645739	Ectodomain	YES
APYVMLNTSSPN	1411857	Ectodomain	YES
APYVMLNTSTSN	1411858	Ectodomain	YES
AQAAGTDTTITL	1411863	Cell/Virus Enclosed	NO
AQADTAGLFRID	1411866	Cell/Virus Enclosed	NO
AQADTAGLFTNF	1411867	Cell/Virus Enclosed	NO
AQADTAGLYTNFRIDV	1645744	Cell/Virus Enclosed	NO
AQADTAGLYTNS	1411869	Cell/Virus Enclosed	NO
AQAFGLRGPGDL	1411874	Cell/Virus Enclosed	NO
AQALAKLASELS	1411879	Ectodomain	YES
AQALSKLASELSNTFG	1645747	Ectodomain	YES
AQALTEVVYSNG	1411883	Cell/Virus Enclosed	NO
AQANGFTVMNGE	1411886	Cell/Virus Enclosed	NO
AQAQIDRLINGR	1411887	Ectodomain	YES
AQASVNGVTLIG	1411888	Cell/Virus Enclosed	NO
AQATSFCKSGNL	1411891	Ectodomain	YES
AQAVRRYSEAAS	1411894	Cell/Virus Enclosed	NO
AQCDCLCTPDPI	1411896	Ectodomain	YES
AQCNCLCTPDPI	1411901	Ectodomain	YES
AQDGCGHISTKP	1411905	Ectodomain	YES
AQDIWGTSTAAY	1411910	Ectodomain	YES
AQDTWGTSAAAY	1411911	Ectodomain	YES
AQEGICITTNGS	1411917	Cell/Virus Enclosed	NO
AQEGVCITTNGL	1411918	Cell/Virus Enclosed	NO
AQEGVCITTNGS	1411919	Cell/Virus Enclosed	NO
AQFKTFEKVDGVYTNF	1645770	Cell/Virus Enclosed	NO
AQFNYRRDGQPC	1411928	Cell/Virus Enclosed	NO
AQGAHLFSSRYV	1411930	Ectodomain	YES
AQGARGTYRAALNSEK	1645773	Cell/Virus Enclosed	NO
AQGFQACRFIAF	1411935	Cell/Virus Enclosed	NO
AQGFQACRFVAF	1411936	Cell/Virus Enclosed	NO
AQGTNHGYKVVE	1411947	Cell/Virus Enclosed	NO
AQGTWGTSAAAY	1411948	Ectodomain	YES
AQHAKPTVIVNA	1411953	Cell/Virus Enclosed	NO
AQHFSDFGTSFV	1411961	Cell/Virus Enclosed	NO
AQIDRLINGRLTALNA	1645789	Ectodomain	YES
AQIDRLINGRLTTLNA	1645790	Ectodomain	YES
AQIIAIIKDWNFAWSL	1645791	Undetermined	UN
AQIKALFLDKVDILLT	1645792	Cell/Virus Enclosed	NO
AQILSEIVMCGG	1411970	Cell/Virus Enclosed	NO
AQKFNGLTVLPPLLTDD	3983	Ectodomain	YES
AQKLETDGICPE	1411979	Cell/Virus Enclosed	NO
AQKLKTDGICPE	1411982	Cell/Virus Enclosed	NO
AQLNAKLGFNVD	1411991	Cell/Virus Enclosed	NO
AQLPAPRVLLSKGSLE	1645805	Cell/Virus Enclosed	NO
AQLPAPRVLLSKGTLE	1645806	Cell/Virus Enclosed	NO
AQNAGYWRRQDRKINT	1645811	Cell/Virus Enclosed	NO
AQNANPMVIVNA	1412009	Cell/Virus Enclosed	NO
AQNANPTVIVNA	1412010	Cell/Virus Enclosed	NO
AQNPLSELKCTI	1412015	Ectodomain	YES
AQNTVLNACTPE	1412017	Cell/Virus Enclosed	NO
AQNTVLNASIPESKPL	1645817	Capsid	UN
AQNTVLNASISE	1412019	Cell/Virus Enclosed	NO
AQNTVLNDSIPE	1412020	Capsid	UN
AQPEGCVLTNTG	1412023	Cell/Virus Enclosed	NO
AQPKQTATSQQPSGGN	1645822	Cell/Virus Enclosed	NO
AQPKQTSTSQQP	1412027	Cell/Virus Enclosed	NO
AQPLNKKVQQLF	1412030	Cell/Virus Enclosed	NO
AQPLTRKVQQLF	1412035	Cell/Virus Enclosed	NO
AQPNQTATSQQP	1412036	Cell/Virus Enclosed	NO
AQPVKIDNASPASTVH	1645830	Secreted	YES
AQQDQGQYYYRS	1412047	Ectodomain	YES
AQQEATHIAEDV	1412048	Cell/Virus Enclosed	NO
AQQEVTHIAEDV	1412051	Cell/Virus Enclosed	NO
AQQKVNECVESQ	1412054	Ectodomain	YES
AQQLVRSESAAI	1412058	Ectodomain	YES
AQRISWLLHKDG	1412063	Cell/Virus Enclosed	NO
AQRTRTRPSVQP	1412065	Capsid	UN
AQRVFNNYMPYV	1412066	Cell/Virus Enclosed	NO
AQSSETKEQKHE	1412080	Cell/Virus Enclosed	NO
AQTGSSKCGCSV	1412086	Cell/Virus Enclosed	NO
AQTGSSKCVRSV	1412088	Cell/Virus Enclosed	NO
AQTSDTAHACNANRFN	1645851	Cell/Virus Enclosed	NO
AQVAKSHNVSLI	1412098	Cell/Virus Enclosed	NO
AQVASAMQTMLF	1412100	Cell/Virus Enclosed	NO
AQVLSETVMCGG	1412107	Cell/Virus Enclosed	NO
AQVLTEVVYSNGGFYF	1645862	Cell/Virus Enclosed	NO
AQVQIDRLINGRLTAL	1645863	Ectodomain	YES
AQVQLEHYSSCV	1412114	Cell/Virus Enclosed	NO
AQVVIADTLQETPVVP	1645865	Cell/Virus Enclosed	NO
AQVVQLPIQDYI	1412119	Cell/Virus Enclosed	NO
AQVVQLPVKDYI	1412120	Cell/Virus Enclosed	NO
AQVVQLPVKDYVQTVN	1645867	Cell/Virus Enclosed	NO
AQYIFSTVNALPECNA	1645871	Cell/Virus Enclosed	NO
AQYVFSTVNALPEVNA	1645874	Cell/Virus Enclosed	NO
AQYYNGIMVLPGVADA	1645875	Ectodomain	YES
ARADDEGFITLK	1412139	Cell/Virus Enclosed	NO
ARADYEGFITLK	1412140	Cell/Virus Enclosed	NO
ARAEDKKAKIVSAMQT	1645879	Cell/Virus Enclosed	NO
ARAGDAANFCAL	1412146	Cell/Virus Enclosed	NO
ARAIDILTEGQLQSLS	1645886	Cell/Virus Enclosed	NO
ARALQICVALCD	1412162	Cell/Virus Enclosed	NO
ARAMLDYAKDHN	1412164	Cell/Virus Enclosed	NO
ARAMLKCVALCDAMVA	1645890	Cell/Virus Enclosed	NO
ARAQSSETKEQK	1412166	Cell/Virus Enclosed	NO
ARATIRYRPLVPNAVGGYAISISFW	4121	Undetermined	UN
ARDALDTILQEA	1412176	Cell/Virus Enclosed	NO
ARDGCVPLNIVP	1412179	Cell/Virus Enclosed	NO
ARDGIRRGDNFH	1412180	Cell/Virus Enclosed	NO
ARDGVRRGDNFHSVLT	1645902	Cell/Virus Enclosed	NO
ARDGVVPLSVIPATSA	1645903	Cell/Virus Enclosed	NO
ARDLICAQKFNA	1412183	Ectodomain	YES
ARDLICSQYVAG	1412186	Ectodomain	YES
ARDLSLDYINVT	1412187	Ectodomain	YES
ARDPIIQEAIPT	1412191	Cell/Virus Enclosed	NO
ARDPTIQEAIPT	1412192	Cell/Virus Enclosed	NO
AREANFGDYYYK	1412194	Ectodomain	YES
ARELICAQYVAG	1412199	Ectodomain	YES
ARESIFCSNTYG	1412200	Cell/Virus Enclosed	NO
ARGPLQVGESAL	1412220	Cell/Virus Enclosed	NO
ARGTYRAALNSEKHQD	1645921	Cell/Virus Enclosed	NO
ARGWVVGTISST	1412224	Cell/Virus Enclosed	NO
ARHSDNMTAVAC	1412230	Ectodomain	YES
ARIAGNGGDAALALLL	1645927	Cell/Virus Enclosed	NO
ARIRAKHYVYIGDPAQ	1645934	Cell/Virus Enclosed	NO
ARIVFTACSHAAVDSL	1645935	Cell/Virus Enclosed	NO
ARIVFVACAHAAVDSL	1645936	Cell/Virus Enclosed	NO
ARKHDTCCSQSD	1412239	Cell/Virus Enclosed	NO
ARKHETCCSQID	1412240	Cell/Virus Enclosed	NO
ARKHETCCSQSD	1412243	Cell/Virus Enclosed	NO
ARKLERMADLALTNMY	1645944	Cell/Virus Enclosed	NO
ARKRCHSPTKKL	1412255	Cell/Virus Enclosed	NO
ARKRKTKKPPKRPEATPPPD	741230	Ectodomain	YES
ARKRSYSPTKKL	1412258	Cell/Virus Enclosed	NO
ARKSCSYDSDVD	1412262	Cell/Virus Enclosed	NO
ARLEIVKLGAEKKDGF	1645950	Cell/Virus Enclosed	NO
ARLELVKLGAEK	1412273	Cell/Virus Enclosed	NO
ARLEPCNGTDIDKCVR	1645951	Cell/Virus Enclosed	NO
ARLKGGLILKFDSGTV	1645956	Cell/Virus Enclosed	NO
ARLKRFPVNTIVNGVQ	1645957	Cell/Virus Enclosed	NO
ARLKRVPLQTIINGMH	1645958	Cell/Virus Enclosed	NO
ARLLGLQTQTVDSAQG	1645959	Cell/Virus Enclosed	NO
ARLNCGLILKFD	1412286	Cell/Virus Enclosed	NO
ARLNYVALQTDV	1412287	Ectodomain	YES
ARLVKGDKGDAE	1412298	Cell/Virus Enclosed	NO
ARLYYEALSFEEQDEI	1645969	Cell/Virus Enclosed	NO
ARMAGNGGDAALALLL	1377826	Cell/Virus Enclosed	NO
ARMASGSGETAL	1412306	Cell/Virus Enclosed	NO
ARMTYTCQCGSE	1412308	Cell/Virus Enclosed	NO
ARNGVVPLSVIPATSA	1645981	Cell/Virus Enclosed	NO
ARNHGTCCTTRD	1412313	Cell/Virus Enclosed	NO
ARNPIDLPPSHATTYL	1645983	Cell/Virus Enclosed	NO
ARNPVDLPPSHA	1412320	Cell/Virus Enclosed	NO
ARPKQRRPQGLPNNTA	1645984	Cell/Virus Enclosed	NO
ARQAYEDAIANGSSSQ	1645986	Cell/Virus Enclosed	NO
ARQEYENAVANS	1412328	Cell/Virus Enclosed	NO
ARQFDNMTAVAC	1412329	Ectodomain	YES
ARQSDNMTAVACQPPY	1645994	Ectodomain	YES
ARRHETCCSQSD	1412340	Cell/Virus Enclosed	NO
ARRNIGFTLEYW	1412342	Ectodomain	YES
ARRYETCCSQSD	1412347	Cell/Virus Enclosed	NO
ARSEDKRAQVAS	1412352	Cell/Virus Enclosed	NO
ARSLDWTKVTLDGRPLSTIQQYSKT	4260	Undetermined	UN
ARSMLGLITQTV	1412357	Cell/Virus Enclosed	NO
ARSQSSETKEQK	1412361	Cell/Virus Enclosed	NO
ARSVVSRIGDSI	1412367	Cell/Virus Enclosed	NO
ARTFVQSNVDVL	1412375	Cell/Virus Enclosed	NO
ARTFWAWNPEVN	1412378	Underneath Membrane	NO
ARTRSMWSFNSE	1412387	Underneath Membrane	NO
ARTVYDDAARRV	1412394	Cell/Virus Enclosed	NO
ARVECYDRFKVNETNS	1646025	Cell/Virus Enclosed	NO
ARVECYSGFKPNNNSA	1646026	Cell/Virus Enclosed	NO
ARVECYSGFKPNNTSA	1646027	Cell/Virus Enclosed	NO
ARVEHPDVDGICKLRG	1646029	Cell/Virus Enclosed	NO
ARVSPGLCIAGDRGIA	1646031	Ectodomain	YES
ARVVYTAASHAAVDAL	1646034	Cell/Virus Enclosed	NO
ARVVYTACSHAAVDAL	1646035	Cell/Virus Enclosed	NO
ARWSASIDTGNC	1412413	Ectodomain	YES
ASADIGSGHTGI	1412426	Cell/Virus Enclosed	NO
ASADWKPGQAMP	1412427	Cell/Virus Enclosed	NO
ASADWKPGYAMP	1412428	Cell/Virus Enclosed	NO
ASAFFGMSRIGMEVTPSGTW	1392055	Capsid	UN
ASALKQLKVTTGELVR	1646049	Cell/Virus Enclosed	NO
ASAMQTMLFTML	1412440	Cell/Virus Enclosed	NO
ASANIGASHTGI	1412441	Cell/Virus Enclosed	NO
ASAPATGWLLYQ	1412444	Cell/Virus Enclosed	NO
ASAPVEPSTVDV	1412445	Cell/Virus Enclosed	NO
ASARDLICSQYV	1412449	Ectodomain	YES
ASARELICAQYV	1412450	Ectodomain	YES
ASARNLICAQYV	1412452	Underneath Membrane	NO
ASATDFWTVAFA	1412454	Ectodomain	YES
ASATGPTYIRVADSELYADW	741238	Underneath Membrane	NO
ASATIQEIVSDREVIL	1646061	Cell/Virus Enclosed	NO
ASATIQEIVSERELIL	1646062	Cell/Virus Enclosed	NO
ASAVAQAFQSVA	1412457	Cell/Virus Enclosed	NO
ASAVAQAFQSVV	1412458	Cell/Virus Enclosed	NO
ASAVQTCDLTVG	1412460	Ectodomain	YES
ASAYGLCDAANP	1412462	Ectodomain	YES
ASAYRANFFDVP	1412463	Cell/Virus Enclosed	NO
ASAYRANSFDAP	1412464	Cell/Virus Enclosed	NO
ASAYRANSFDVPTFCA	1646065	Cell/Virus Enclosed	NO
ASAYRANSIDVP	1412466	Cell/Virus Enclosed	NO
ASCDAIMTRCLA	1412468	Cell/Virus Enclosed	NO
ASCELYHYQECV	1412469	Cell/Virus Enclosed	NO
ASCFFTCNSNAN	1412470	Ectodomain	YES
ASCFSTCNSNAN	1412472	Ectodomain	YES
ASCPIGTNYRSCESTT	1646072	Ectodomain	YES
[truncated: 26,487 more rows]
