# Supplementary material for: Analysis of Virus-Specific B Cell Epitopes Reveals Extensive Antigen Degradation Prior to Recognition
Source: Cells. 2024 Jun 21;13(13):1076. doi: 10.3390/cells13131076 (PMC11240346; doi:10.3390/cells13131076)
Supplement: Supplementary file 1 [file cells-13-01076-s001.zip › cells-3034596-supplementary/Supplementary_files/Supplementary_file_S3.xls]

## Sheet: Hoja1
Supplementary File 3. Virus-specific linear B cell epitopes mapping in ectodomains of viral envelope proteins with available tertiary structures
B cell epitope	IEDB	PDB	eRSA
AASFNKAMTNIVDAFT	1643154	5ZUV	29.88
ADLIIERREGSDVCYPGKFVNEEAL	1126060	6IDZ	23.27
AGGQLFYSRPVVSANGEPTVKLYTS	1533	2ZZQ	19.87
AINVTINNYNPSSWNR	1644448	5GNB	27.5
AITQTSQALQTVATAL	1644512	5ZUV	14.22
AKWAVPTTRTDDKLR	2322	3INB	19.97
ALGVINTLEWIPRFK	2598	3INB	21.95
ALNKIQDVVNQQGNSL	1645025	5ZUV	19.41
ALQTVATALNKIQDVV	1645078	5ZUV	19.05
ANCASILCKCYTTGT	3236	5YZD	34.13
APAHDTPPVPDVDSRGAILRRQYNL	3476	2ZZQ	69.43
APLSPLLPLQDGTNTHIMATEASNY	3648	2ZZQ	18.76
ARATIRYRPLVPNAVGGYAISISFW	4121	2ZZQ	24
ARSLDWTKVTLDGRPLSTIQQYSKT	4260	2ZZQ	44.59
ASCPIGTNYRSCESTT	1646072	5GNB	45.31
ATALNKIQDVVNQQGN	1646370	5ZUV	22.35
AVSNGTKVNTLTERGVEVVNATETV	1130264	6IDZ	36
CDIDKWLNNFNVPSPL	1647541	5GNB	21.08
CKSHKPPSASCPIGTN	1648203	5GNB	32.84
CLPDPITAYDPRSCSQ	1648351	5GNB	41.04
CNHINNLKIKNFDYLD	1648488	6Y3Y	41.5
CPIGTNYRSCESTTVL	1648624	5GNB	51.87
CSNDLLQPNTEVFTDV	1648866	5GNB	47.78
CYPGKFVNEEALRQILRESGGIDKE	1130598	6IDZ	19.12
DAITQTSQALQTVATA	1649573	5ZUV	17.41
DCDIDKWLNNFNVPSP	1649748	5GNB	25.62
DCHAPTYLPAEVDGD	7704	3INB	39.95
DCNHINNLKIKNFDYL	1649807	6Y3Y	41.86
DDKLRMETCFQQACK	7812	3INB	35.83
DFALELEFRNLTPGNTNTRVSRYSS	8233	2ZZQ	23.63
DHCPVVEVNGVTIQV	8530	5YZD	37.73
DHTDWCRCSCLPDPITAYDP	2060803	5GNB	30.34
DIDKWLNNFNVPSPLN	1650841	5GNB	21.11
DILSLNNPIFINYSKE	1650928	6Y3Y	34.64
DIPYNVSLSKFNSCKS	1650965	6Y3Y	52.14
DKGIAIPHDIDLGESRVVIQDYDNQ	8875	2ZZQ	21.77
DKWLNNFNVPSPLNWE	1651244	5GNB	19.88
DLQLGSSGFLQSSNYK	1651479	5GNB	28.09
DLSNCMVALGELKLA	9281	3INB	20.31
DPITAYDPRSCSQKKS	1651915	5GNB	43.59
DPRSCSQKKSLVGVGE	1651955	5GNB	40.1
DPVIDRLYLSSHRGV	9804	3INB	19.55
DSFSCNNFDESKIYGS	1652214	5GNB	35.45
DSNGNIIGFKDFVTNK	1652303	5GNB	41.36
DSRGAILRRQYNLSTSPLTSSVATG	10221	2ZZQ	41.4
DSRSDCNHINNLKIKN	1652323	6Y3Y	36.42
DVVNQQGNSLNHLTSQ	1652926	5ZUV	23.4
DYLDIHPSLCNNGKIS	1653120	6Y3Y	32.44
EGDCYHSGGTIISNLPFQNIDSRAV	1136912	6IDZ	19.81
EGDQIIFYEGVNFNPY	1654020	6Y3Y	6.96
ELKLAALCHGEDSIT	13126	3INB	25.45
EMKWLLSNTDNAAFPQMTKSYKNTR	1138304	6IDZ	33.1
ENQKILAASFNKAMTN	1654952	5ZUV	38.01
ESKIYGSCFKSIVLDK	1655374	5GNB	22.67
ESTTVLDHTDWCRCSC	1655443	5GNB	49.63
FDYLDIHPSLCNNGKI	1656569	6Y3Y	35.04
FGDSRSDCNHINNLKI	1656911	6Y3Y	30.35
FLFGDSRSDCNHINNL	1657695	6Y3Y	20.71
FLQSSNYKIDTTSSSC	1657862	5GNB	18.72
FNSCKSDILSLNNPIF	1658214	6Y3Y	33.03
FPQMTKSYKNTRKSPALIVWGIHHS	1141159	6IDZ	24.02
FSCNNFDESKIYGSCF	1658601	5GNB	27.89
FSVNNTFCPCAKPSFA	1658840	5GNB	25.44
GFGVDEEKCGVLDGSY	1660684	5GNB	25.84
GFKDFVTNKTYNIFPC	1660708	5GNB	32.08
GFLQSSNYKIDTTSSS	1660736	5GNB	20.63
GINSGTTCSNDLLQPN	1661381	5GNB	17.58
GNIIGFKDFVTNKTYN	1662124	5GNB	31.26
GPVYVSDSVTLVNVATGAQAVARSL	21834	2ZZQ	29.9
GSSGFLQSSNYKIDTT	1662861	5GNB	29.55
GTTCSNDLLQPNTEVF	1663199	5GNB	37.96
GVLDGSYNVSCLCSTD	1663451	5GNB	44.48
GVNDAITQTSQALQTV	1663503	5ZUV	15.89
GVNFNPYHRFKCFPNG	1663507	6Y3Y	28.56
GYNVSSIVTMTSQGM	23422	3INB	29.33
HKPPSASCPIGTNYRS	1664569	5GNB	32.88
HPSLCNNGKISSSAGD	1664829	6Y3Y	33.83
IAPDRASFLRGKSMGIQSGVQVDAN	1147379	6IDZ	27.92
IGLDPVAPGDLTMVI	227266	4LDI	56.03
IGTNYRSCESTTVLDH	1666390	5GNB	57.28
ILAASFNKAMTNIVDA	1666954	5ZUV	31.83
ILSLNNPIFINYSKEV	1667197	6Y3Y	29.31
IPHDIDLGESRVVIQDYDNQHEQDR	27861	2ZZQ	17.5
IPYNVSLSKFNSCKSD	1667718	6Y3Y	54.21
IQDVVNQQGNSLNHLT	1667736	5ZUV	20.59
ITQTSQALQTVATALN	1668449	5ZUV	16.79
IVLDKFAIPNSRRSDL	1668692	5GNB	15.19
KDNRIPSYGVLSVDL	30220	3INB	18.31
KFNSCKSDILSLNNPI	1669953	6Y3Y	30.64
KIDTTSSSCQLYYSLP	1670454	5GNB	18.97
KILAASFNKAMTNIVD	1670511	5ZUV	35.17
KIQDVVNQQGNSLNHL	1670550	5ZUV	22.49
KPPSASCPIGTNYRSC	1671614	5GNB	30.77
KPVATVHRRIPDLPDC	1671663	5GNB	40.08
KSDILSLNNPIFINYS	1672036	6Y3Y	33.48
KSHKPPSASCPIGTNY	1672089	5GNB	34.14
LCENPEWAPLKDNRI	35050	3INB	41.42
LCNNGKISSSAGDSIF	1673512	6Y3Y	17.45
LDIHPSLCNNGKISSS	1673697	6Y3Y	30.69
LFGDSRSDCNHINNLK	1674247	6Y3Y	12.55
LGSSGFLQSSNYKIDT	1674723	5GNB	25.61
LHYRNQGWRSVETSGVAEEEATSGL	36443	2ZZQ	22.96
LKIKIASGFGPLITH	36890	3INB	14.6
LLYDSNGNIIGFKDFV	1676298	5GNB	34.49
LNKIQDVVNQQGNSLN	1676619	5ZUV	22.23
LPAINVTINNYNPSSW	1676821	5GNB	30.38
LPKYIGLDPVAPGDL	227357	4LDI	47.35
LQENQKILAASFNKAM	1677148	5ZUV	42.11
LQLGSSGFLQSSNYKI	1677206	5GNB	27.64
LQSSNYKIDTTSSSCQ	1677306	5GNB	17.25
LQTVATALNKIQDVVN	1677325	5ZUV	20.28
LSLLDLYLGRGYNVS	39483	3INB	25.09
LSVDLSLTVELKIKI	39732	3INB	28.89
LYDSNGNIIGFKDFVT	1679050	5GNB	37.33
LYKSNHNNVYWLTIP	40826	3INB	22.95
MGIQSGVQVDANCEGDCYHSGGTII	1160208	6IDZ	25.53
MQSWVPLSTDDPVID	42413	3INB	33.73
NDAITQTSQALQTVAT	1681148	5ZUV	18.26
NDKHSNGTIKDRSPY	215815	6G02	45.54
NKIQDVVNQQGNSLNH	1682361	5ZUV	25.29
NLLYDSNGNIIGFKDF	1682652	5GNB	33.14
NLPFQNIDSRAVGKCPRYVKQRSLL	1161651	6IDZ	23.77
NLVILPGQDLQYVLA	44915	3INB	21.91
NNLKIKNFDYLDIHPS	1683027	6Y3Y	38.68
NPYHRFKCFPNGSNDV	1683251	6Y3Y	34.99
NQKILAASFNKAMTNI	1683305	5ZUV	33.79
NQQGNSLNHLTSQLRQ	1683336	5ZUV	25.53
NSWQNLLYDSNGNIIG	1683786	5GNB	48.34
NYKIDTTSSSCQLYYS	1684489	5GNB	16.9
PAINVTINNYNPSSWN	1684659	5GNB	24.92
PDLPDCDIDKWLNNFN	1684914	5GNB	31.82
PGLGAPVFHMTNYLE	47694	3INB	10.33
PIELQVECFTWDQKL	47890	3INB	28.85
PIGTNYRSCESTTVLD	1685475	5GNB	57.39
PLITHGSGMDLYKSN	48370	3INB	16.11
PNDTVTFSFNGAFIAPDRASFLRGK	1163297	6IDZ	21.18
PPSASCPIGTNYRSCE	1686285	5GNB	33.43
PSASCPIGTNYRSCES	1686512	5GNB	36.02
PSFASSCKSHKPPSAS	1686541	5GNB	27.02
PSLCNNGKISSSAGDS	1686590	6Y3Y	31.01
PTVKLYTSVENAQQDKGIAIPHDID	49810	2ZZQ	30.71
PYHRFKCFPNGSNDVW	1687141	6Y3Y	32.93
PYNVSLSKFNSCKSDI	1687165	6Y3Y	57.74
QALQTVATALNKIQDV	1687296	5ZUV	21.89
QDGTNTHIMATEASNYAQYRVARAT	50464	2ZZQ	25.12
QDYDNQHEQDRPTPSPAPSRPFSVL	50539	2ZZQ	41.01
QENQKILAASFNKAMT	1687601	5ZUV	41.67
QILRESGGIDKEAMGFTYSGIRTNG	1164116	6IDZ	30.22
QKILAASFNKAMTNIV	1688113	5ZUV	31.44
QLGSSGFLQSSNYKID	1688264	5GNB	28.3
QNLLYDSNGNIIGFKD	1688526	5GNB	35.96
QQGNSLNHLTSQLRQN	1688729	5ZUV	26.78
QSSNYKIDTTSSSCQL	1689023	5GNB	17.26
QTVATALNKIQDVVNQ	1689191	5ZUV	22.04
QYVLATYDTSRVEHA	53046	3INB	26.95
RGADGTAELTTTAATRFMKDLYFTS	53816	2ZZQ	31.78
RGVEVVNATETVERTNIPRICSKGK	1165884	6IDZ	31.79
RHRLRRGADGTAELTTTAATRFMKD	54090	2ZZQ	28.66
RNLTPGNTNTRVSRYSSTARHRLRR	55026	2ZZQ	31.79
RQYNLSTSPLTSSVATGTNLVLYAA	55519	2ZZQ	23.18
RSDLQLGSSGFLQSSN	1691272	5GNB	31.85
RTNIPRICSKGKRTVDLGQCGLLGT	1167503	6IDZ	27.83
RVFEVGVIRNPGLGA	56283	3INB	12.03
RYSSTARHRLRRGADGTAELTTTAA	56660	2ZZQ	29.36
SAGGQLFYSRPVVSANGE	56796	2ZZQ	21.64
SANGEPTVKLYTSVENAQQDKGIAI	56908	2ZZQ	24.21
SDCNHINNLKIKNFDY	1692391	6Y3Y	46.94
SDILSLNNPIFINYSK	1692472	6Y3Y	33.59
SFASSCKSHKPPSASC	1692881	5GNB	29.1
SGFLQSSNYKIDTTSS	1693229	5GNB	26.13
SGTTCSNDLLQPNTEV	1693396	5GNB	31.91
SHRGVIADNQAKWAV	58403	3INB	15.46
SISFWPQTTTTPTSVDMNSITSTDV	58700	2ZZQ	30.74
SKFNSCKSDILSLNNP	1693883	6Y3Y	38.89
SKIYGSCFKSIVLDKF	1693953	5GNB	15.69
SLCNNGKISSSAGDSI	1694147	6Y3Y	33.25
SLPAINVTINNYNPSS	1694387	5GNB	30.52
SNDLLQPNTEVFTDVC	1694719	5GNB	50.28
SNGNIIGFKDFVTNKT	1694765	5GNB	39.8
SNYKIDTTSSSCQLYY	1694926	5GNB	16.6
SPALIVWGIHHSVSTAEQTKLYGSG	1170135	6IDZ	22.26
SRVVIQDYDNQHEQDRPTPSPAPSR	60833	2ZZQ	37.55
SSGFLQSSNYKIDTTS	1695540	5GNB	26.35
SSIQAIYDRLDTIQAD	1695578	5ZUV	44.75
SSNYKIDTTSSSCQLY	1695663	5GNB	17.74
STAEQTKLYGSGNKLVTVGSSNYQQ	1171846	6IDZ	39.75
SWQNLLYDSNGNIIGF	1696681	5GNB	42.64
TCSNDLLQPNTEVFTD	1697298	5GNB	43.69
TDSFSCNNFDESKIYG	1697467	5GNB	36.52
TEASNYAQYRVARATIRYRPLVPNA	63307	2ZZQ	26.76
TGPPQCDQFLEFSADLIIERREGSD	1173378	6IDZ	22.38
TIRGQFSNMSLSLLD	64444	3INB	33.5
TNTRVSRYSSTARHRLRRGADGTAE	65464	2ZZQ	33.93
TNYLEQPVSNDLSNC	65486	3INB	34.81
TQTSQALQTVATALNK	1699949	5ZUV	18.71
TSQALQTVATALNKIQ	1700354	5ZUV	17.39
TSQGMYGGTYLVEKP	66385	3INB	20.7
TSVENAQQDKGIAIPHDIDLGESRV	66481	2ZZQ	34.82
TTAATRFMKDLYFTSTNGVGEIGRG	66511	2ZZQ	36.84
TVATALNKIQDVVNQQ	1700818	5ZUV	19.75
TVDLGQCGLLGTITGPPQCDQFLEF	1175353	6IDZ	17.48
VATALNKIQDVVNQQG	1701730	5ZUV	18.9
VDMNSITSTDVRILVQPGIASELVI	68025	2ZZQ	38.81
VIPSERLHYRNQGWRSVETSGVAEE	69074	2ZZQ	31.24
VKPVATVHRRIPDLPD	1703884	5GNB	35.82
VNDAITQTSQALQTVA	1704755	5ZUV	15.9
VNQQGNSLNHLTSQLR	1704953	5ZUV	23.48
VPNAVGGYAISISFWPQTTTTPTSV	70378	2ZZQ	26.63
VYYNSWQNLLYDSNGN	1707437	5GNB	55.64
WLTIPPMKNLALGVI	72808	3INB	7
YCFSVNNTFCPCAKPS	1708535	5GNB	27.15
YKIDTTSSSCQLYYSL	1709627	5GNB	17.22
YLDIHPSLCNNGKISS	1709815	6Y3Y	30.16
YNSWQNLLYDSNGNII	1710257	5GNB	48.77
YNVSLSKFNSCKSDIL	1710277	6Y3Y	54.04
YPFRLPIKGVPIELQ	75287	3INB	36.41
YSLPAINVTINNYNPS	1710743	5GNB	26.72
YSRPVVSANGEPTVKLYTSVENAQQ	75883	2ZZQ	28.07
YYNSWQNLLYDSNGNI	1711514	5GNB	50.51
YYSLPAINVTINNYNP	1711573	5GNB	27.27
Column keys:
IEDB: Accession number of epitope at the Immune Epitope Database (IEDB)
PDB: Protein Data Bank accession code
eRSA: epitope relative solvent accessibility
