# Supplementary material for: Analysis of Virus-Specific B Cell Epitopes Reveals Extensive Antigen Degradation Prior to Recognition
Source: Cells. 2024 Jun 21;13(13):1076. doi: 10.3390/cells13131076 (PMC11240346; doi:10.3390/cells13131076)
Supplement: Supplementary file 1 [file cells-13-01076-s001.zip › cells-3034596-supplementary/Supplementary_files/Supplementary_file_S4.xls]

## Sheet: Hoja1
Supplementary File 4. Discontinuous B cell epitopes extracted from antibody-antigen tertiary structures
Discontinuous B cell epitopes	PDB	eRSA
74-ASN,75-ASP,78-ALA,81-GLY,84-LYS,86-ILE,87-ASN,88-TRP,89-PHE,90-ASP,91-ILE,92-SER,95-LEU,96-TRP	3LHP	52.2
75-PRO,76-GLU,79-HIS,107-GLN,108-PRO,110-MET,111-LYS,112-LEU,113-GLY,114-THR,115-GLN,116-THR,117-VAL,118-PRO,119-CYS,148-THR,150-LEU,194-ARG,195-ARG,196-PHE,198-GLU,199-ALA,201-CYS,233-GLU,234-LYS	4CMH	40.99
472-ILE,473-SER,474-HIS,514-VAL,540-ASN,541-ASN,542-THR,543-ARG,545-PRO,546-LEU,547-GLY,548-ASN,549-TRP,567-PRO,591-GLU,595-SER,596-ARG,634-GLY	6MEJ	45.47
18-GLU,65-ASN,66-SER,67-ARG,96-MET,97-TYR,98-ASP,99-THR,123-ASP,124-THR,177-PHE,180-GLU	6IAP	54.38
29-ARG,51-GLU,141-ARG,157-TRP,183-TRP,185-ASN,201-ALA,225-PRO,226-HIS,242-TRP,243-SER,266-PHE	3SOB	34.73
36-LYS,54-ARG,61-VAL,62-LEU,63-LYS,64-GLU,65-ASP,66-ALA,67-LEU,68-PRO,69-GLY,73-GLU,75-LYS	5X0T	48.96
18-VAL,19-ASP,20-GLY,21-TRP,36-ALA,38-LYS,41-THR,42-GLN,45-ILE,46-ASP,48-VAL,49-THR	4FQI	46.91
314-LYS,317-LYS,318-GLU,320-LEU,321-ASN,324-GLN,327-LEU,355-LYS,356-ASP,357-GLU,358-LEU,359-ASP,360-TYR,364-ILE	6B0S	45.67
71-LYS,124-ASP,170-GLU,171-TRP,172-THR,173-ARG,174-GLU,175-PRO,176-ALA,177-ARG,197-THR,198-VAL,199-ASP,200-SER	6D6U	50.66
111-SER,112-PRO,116-ARG,138-GLN,168-ARG,169-ALA,170-CYS,171-HIS,172-PRO,173-CYS,175-PRO,180-SER,185-GLU	3WLW	54.61
91-SER,92-LYS,94-PHE,101-ASP,103-PRO,105-TYR,219-SER,220-ARG,221-PRO,222-TRP,223-VAL,231-SER,269-ARG,271-ASP	6E56	53.19
18-ILE,19-ASP,20-GLY,21-TRP,37-ASP,38-LEU,41-THR,42-GLN,45-ILE,46-ASP,48-ILE,49-ASN,52-LEU,53-ASN,56-ILE	4FQY	47.01
202-PRO,203-ASP,226-ASN,229-SER,230-ARG,231-CYS,232-LEU,233-PHE,235-GLU,248-VAL,250-TYR,251-VAL,252-GLN,253-GLU,289-LYS,290-THR,291-ASN,292-LYS,293-LEU,294-CYS,295-TYR,296-GLU	4HWB	50.62
89-LYS,115-SER,116-ASP,117-LYS,120-ALA,121-PHE,139-LYS,140-ASN,141-ASN,144-VAL,145-LYS,166-THR,167-GLN,188-SER,189-GLU,192-ASP	5GS0	44.61
72-THR,74-ASN,75-GLU,76-GLU,77-ALA,78-ALA,79-GLU,81-ASP,82-ARG,83-LEU,85-PRO,100-ARG,101-GLY,102-SER	1AFV	40.84
38-LEU,39-VAL,40-TRP,71-GLN,73-ARG,75-ILE,77-ILE,79-ARG,80-LYS,81-LYS,82-PRO,83-ILE,84-PHE,85-LYS,86-LYS	4QCI	55.82
18-ASP,19-ASN,22-GLY,23-TYR,24-SER,27-ASN,102-GLY,103-ASN,116-LYS,117-GLY,118-THR,119-ASP,120-VAL,121-GLN,124-ILE,125-ARG	1G7H	49.96
302-TYR,306-SER,307-LYS,308-ALA,309-PHE,330-THR,331-GLY,332-THR,333-ASP,365-ALA,366-THR,367-ALA,368-ASN,389-GLY,390-GLU,391-GLN	1ZTX	50.44
15-GLU,16-SER,17-HIS,18-VAL,19-ALA,20-ARG,21-ALA,22-ASN,42-LEU,43-LYS,44-ASN,45-ASN,46-ASN,47-ARG,49-VAL,57-TRP	4LMQ	49.89
408-ILE,428-GLN,429-GLN,460-ASN,464-ILE,465-THR,466-PHE,467-PRO,468-ASN,473-LYS,477-ASN,479-PRO,481-ASP,510-TYR,512-TYR,518-TRP	5JQ6	52.86
309-THR,310-ALA,311-ALA,312-PHE,313-THR,314-PHE,331-GLN,332-TYR,333-ALA,334-GLY,335-THR,336-ASP,337-GLY,368-SER,370-GLU,371-ASN,393-GLU,394-LYS,395-LYS,396-ILE,397-THR	5KVG	42.56
346-GLY,347-ASP,349-ILE,351-ASP,355-GLN,364-LEU,365-GLU,366-PRO,367-SER,369-ILE,371-TYR,390-ASP,392-LYS,394-LYS,411-ILE,413-LYS,414-LYS,415-ASP,416-LYS	6E62	49.13
96-THR,97-SER,98-LEU,99-ASP,159-ASP,161-ARG,162-LYS,164-TYR,235-GLU,236-SER,237-THR,239-GLY	5XS7	62.35
20-PRO,21-GLN,23-GLU,65-LYS,66-GLY,67-GLN,110-GLU,111-ALA,113-PRO,115-TYR,140-ASP,141-TYR,143-ASP,144-PHE,145-ALA,146-GLU,147-SER	3WD5	56.02
70-GLN,71-PHE,72-LEU,73-TYR,74-PHE,95-PHE,96-LYS,98-LYS,99-ASP,102-ASP,103-LYS,105-LYS,107-LYS,125-LYS,245-ASN	3W2D	42.99
275-LYS,276-ASN,278-ALA,279-ASP,280-ASN,282-LYS,356-LYS,365-SER,366-GLY,367-GLY,368-ASP,371-ILE,428-GLN,455-LEU,456-ARG,457-ASP,458-GLY,459-CYS,460-ASN,461-THR,465-ALA,469-ARG	6MYY	49.3
47-SER,48-ASN,57-LEU,103-ASN,104-ARG,152-GLN,153-ALA,154-GLN,155-ASN,156-GLN,157-TRP,158-LEU,159-GLN,160-ASP	4CNI	48.46
144-TRP,145-GLU,147-ARG,148-TYR,151-GLU,176-HIS,179-VAL,180-ASN,196-ASN,198-THR,199-GLU,200-THR,202-VAL,203-LYS,206-GLU,210-GLU	6AQ7	48.48
12-LEU,23-GLU,25-GLU,37-ASP,58-ASP,59-SER,60-ILE,61-LEU,63-GLY,64-PRO,70-ASN,71-LYS,72-PHE,73-VAL	5EII	45.75
8-HIS,28-HIS,29-SER,30-VAL,40-THR,66-VAL,67-ASP,68-GLY,69-TRP,86-GLN,87-LYS,89-THR,90-GLN,91-ASN,93-ILE,94-ASN,97-THR,100-VAL,101-ASN,104-ILE	5C0R	41.02
25-THR,26-ARG,27-ASP,28-GLY,29-GLY,30-VAL,31-SER,32-ASN,35-THR,37-ILE,39-ARG,42-GLY,43-GLY,44-ASP,79-ASP,81-ARG,82-ASP,83-ASN,84-ALA,85-LYS,138-SER,139-GLY,140-GLY,141-ASP,144-PHE	4JPK	49.92
194-GLY,197-LEU,198-ASN,201-TRP,202-ARG,203-TRP,225-ILE,226-GLU,227-ASP,228-SER,229-GLU,230-ILE,255-ASN,453-SER,454-ILE,455-HIS,456-LEU,460-LYS	5X2N	47.76
627-PRO,628-GLN,629-ARG,631-SER,632-ARG,634-PHE,635-VAL,636-ARG,660-LYS,661-GLN,664-LEU	1FNS	49.95
266-THR,267-MET,268-GLY,270-GLN,273-GLU,276-TYR,277-ILE,278-LYS,282-ILE,283-ARG,285-ASN	5Y9F	73.88
123-PRO,124-HIS,126-ILE,127-GLN,130-ASN,131-SER,132-VAL,133-ASP,134-MET,142-THR,143-ASP,144-ALA,147-VAL,148-LYS,149-ASP,150-PRO,151-GLN	3CX5	47.67
50-LYS,59-LEU,60-ASP,62-ILE,63-ASP,74-PRO,75-HIS,78-VAL,82-GLU,90-ARG,92-LYS,94-PHE,271-ASP,273-PRO	1EO8	43.88
22-VAL,23-LYS,24-SER,25-ILE,26-SER,27-LYS,28-LEU,51-TRP,53-SER,54-SER,57-VAL,71-LEU,72-GLU,73-SER,74-SER,75-ASP,76-SER,77-ARG,78-ARG	3B9K	47.98
88-TYR,121-ARG,123-ASN,124-GLY,125-ALA,126-THR,127-SER,130-ARG,132-SER,133-GLY,134-SER,142-TRP,144-LEU,148-ASP,149-ASN,177-VAL,178-SER,180-ALA,184-LYS,185-LEU,213-GLN,216-GLY,217-LEU	6II9	43.44
7-ARG,210-HIS,211-GLY,213-PRO,275-THR,276-PRO,277-PHE,278-LEU,279-ALA,282-ARG,297-ASP,298-THR,299-ASN,300-LEU,353-HIS,354-PRO,358-GLU,361-PRO	4JQI	44.51
6-GLU,8-ARG,9-ILE,10-PHE,11-PRO,12-LYS,14-MET,15-ASP,20-GLN,21-LYS,22-VAL,23-ASP,25-VAL,27-GLU,29-LEU,30-GLY,84-LYS,114-SER	2ARJ	43.9
60-PHE,61-PRO,62-THR,75-HIS,100-ALA,101-GLY,119-ASN,120-TRP,121-PHE,123-ILE,124-THR,127-LEU	4M8Q	51.52
34-GLY,35-LEU,36-THR,37-SER,38-PRO,39-CYS,40-LYS,41-ASP,85-GLY,86-GLY,87-SER,88-PRO,89-TRP,90-PRO,91-PRO,93-GLN	1H0D	52.83
48-LYS,79-GLN,80-ILE,81-MET,82-ARG,83-ILE,86-HIS,87-GLN,88-GLY,89-GLN,90-HIS,91-ILE,92-GLY,93-GLU,94-MET	1BJ1	50.79
359-THR,362-SER,391-GLY,392-ASP,424-ASN,426-ARG,427-ASN,486-THR,487-THR,488-GLY,489-ILE,490-GLY,491-TYR,492-GLN,494-TYR	3BGF	49.71
81-ASN,83-VAL,95-GLY,148-LYS,149-ALA,150-VAL,151-ASP,152-GLY,155-LYS,157-ASP,163-ILE	6B0E	57.96
122-LEU,123-THR,124-GLY,198-GLY,200-VAL,279-ASN,280-ASN,367-GLY,368-ASP,371-ILE,429-GLY,430-THR,431-GLY,473-GLY,474-ASN,476-LYS	5UEM	55.62
125-GLN,129-GLN,132-GLN,135-VAL,136-VAL,144-LYS,161-THR,163-THR,164-ALA,165-LEU,167-THR,168-SER,171-LYS,172-ASN,181-ILE,182-ILE	5DFV	52.08
276-ASN,279-ASP,280-ASN,281-ALA,282-LYS,364-SER,365-GLY,366-GLY,367-ASP,370-ILE,455-LEU,456-ARG,457-ASP,458-GLY,459-GLY,460-ASP,461-THR,462-THR,465-THR,467-ILE,469-ARG	5FEC	49.53
72-ASN,89-GLU,90-ASN,91-SER,94-GLU,95-ILE,96-PHE,97-GLY,98-ASP,99-SER,116-TYR,117-ASN,133-TYR,138-ARG,139-GLN,140-LEU,145-LYS,241-ASP	4FFW	52.78
613-LYS,614-ARG,615-HIS,616-GLY,619-ASN,620-TYR,621-ARG,663-TRP,673-ARG,675-LEU,689-THR,693-ASN,696-ALA,697-LYS,698-ILE,700-SER,701-ASP,702-GLY,703-ASN	1NBY	48.99
25-GLU,27-ASN,28-ALA,29-SER,31-GLN,32-THR,33-LYS,35-ASP,58-SER,59-ALA,60-ASP,61-ALA,62-ASP,125-LYS,127-LYS	4U6H	56.84
129-GLY,130-VAL,131-THR,132-GLN,133-ASN,134-GLY,135-GLY,136-SER,137-ASN,153-TRP,155-ILE,156-LYS,157-SER,158-GLY,159-SER,193-SER,194-LEU	2VIT	41.09
170-LYS,172-GLY,173-ASN,174-SER,176-PRO,177-LYS,206-GLN,210-GLN,211-ASN,213-ASP,262-THR	6A4K	49.42
663-SER,665-LEU,666-SER,667-ILE,668-HIS,669-SER,670-ALA,671-LYS,673-LYS,702-THR,705-THR,707-VAL	6MW9	49.43
416-LYS,417-ASN,418-LYS,440-LEU,441-ASN,442-GLU,465-TYR,466-ASN,467-LYS,468-TYR,489-ARG,491-ALA,492-LEU,493-LYS,515-ASN,516-ASN,517-ASN,519-ALA,539-HIS,541-ASN,571-SER,595-LEU	3ULU	37.01
251-LEU,252-MET,253-ILE,254-SER,255-ARG,384-ASN,385-GLY,386-GLN,424-SER,428-MET,433-HIS,434-ASN,435-HIS,436-TYR,438-GLN,440-SER	1ADQ	52.27
307-LEU,340-LYS,344-GLN,347-VAL,348-ASP,350-GLN,351-THR,352-LEU,353-THR,354-PRO,355-VAL,384-ASP,386-TYR	5KVE	49.26
305-THR,306-MET,307-CYS,308-ASP,309-LYS,310-THR,311-LYS,333-SER,334-GLY,335-THR,336-LYS,337-PRO,339-ARG,366-ASN,387-GLU	5O6V	50.01
297-MET,298-SER,299-TYR,300-SER,301-MET,303-THR,328-GLY,329-ASP,330-GLY,331-SER,332-PRO,334-LYS,361-LYS,382-VAL,383-GLU,384-PRO	6FLC	56.55
10-GLU,11-GLU,12-ASP,13-PRO,17-ARG,19-TYR,21-THR,23-TYR,28-GLN,31-GLN,32-CYS,33-GLU,34-ARG,36-LYS,50-LEU	4DTG	47.45
398-ASN,400-LYS,495-LEU,496-LYS,527-VAL,528-SER,529-ILE,530-VAL,531-PRO,532-SER,535-TRP,536-GLU,539-ASP,540-TYR,542-ARG,543-LYS,544-GLN	5DO2	48.28
240-ARG,241-GLN,242-ASP,243-GLY,244-VAL,245-SER,247-SER,249-ASP,250-THR,279-ARG,283-TYR,290-HIS,291-SER,292-THR	6DDM	50.39
16-THR,18-ARG,19-LYS,20-ILE,21-SER,23-GLN,24-ARG,45-THR,46-ILE,47-VAL,49-LYS	4DN4	52.84
71-ASN,73-TYR,74-TRP,206-ASN,207-LEU,208-TRP,210-LYS,211-ASP,262-TRP,264-ARG,267-PHE	5K59	57.17
301-MET,334-LYS,336-PRO,337-PHE,338-SER,339-SER,340-GLN,343-LYS,344-GLY,345-VAL,346-THR,349-GLY,350-ARG,351-LEU,370-GLU,372-PRO,379-VAL,382-ALA,383-GLY,384-GLU	4FFZ	46.82
72-VAL,75-VAL,76-SER,79-ARG,80-ASP,83-GLU,84-LEU,145-LEU,148-LYS,149-VAL,150-LEU,153-ASP,155-GLY	3UBX	52.35
36-PHE,37-GLY,58-THR,60-LYS,61-GLU,62-GLU,96-ALA,99-LYS,100-LYS,103-ASN,104-GLU	1WEJ	51.36
19-LEU,20-LYS,33-GLU,34-GLY,282-PRO,284-TRP,348-ARG,349-GLU,352-ILE,353-ASN,358-ASN,411-THR,414-ASP	4DAG	51.18
199-ARG,221-HIS,222-GLN,223-LYS,224-GLU,225-PRO,226-PRO,227-PHE,229-TRP,230-MET,358-ARG	1R0A	52.86
222-PRO,223-THR,233-LEU,234-ASP,236-ARG,238-VAL,239-GLU,240-THR,242-PRO,243-PRO,244-PRO,245-TYR	5J3H	48.11
33-LEU,59-LEU,60-GLU,62-GLU,88-ALA,91-SER,92-SER,93-PHE,94-VAL,95-PRO,149-PRO,150-MET,153-HIS,202-GLU,203-PRO,204-SER,205-PHE	4Y5Y	46.58
137-MET,139-HIS,140-PHE,141-GLY,142-ASN,143-ASP,144-TRP,145-GLU,146-ASP,203-LYS,207-ARG,211-GLN	4H88	52.22
8-HIS,28-HIS,30-VAL,31-ASN,32-LEU,40-THR,67-ASP,68-GLY,69-TRP,86-GLN,89-THR,90-GLN,93-ILE,94-ASN,97-THR,100-VAL,101-ASN,104-ILE,105-GLU	5C0S	37.24
232-TRP,235-GLY,236-ILE,237-LEU,239-SER,240-ASP,253-ASN,256-ARG,257-ARG,258-PRO,260-TYR,261-LYS,262-THR,264-ASN,265-GLN,289-GLU,293-HIS,294-ARG,314-ARG,315-SER,351-ASN	4OII	42.71
18-GLY,20-THR,21-GLN,22-GLU,23-ASP,24-ALA,25-THR,27-LYS,120-PRO,138-SER,139-LEU,141-LYS	6IEA	51.54
15-LEU,16-GLY,19-ASN,20-TYR,21-ARG,62-TRP,63-TRP,73-LYS,75-ALA,89-THR,93-ARG,96-LYS,97-ARG,100-SER,101-ASP,102-GLY	5VJQ	48.01
153-PRO,154-PRO,155-ASN,156-PRO,157-LEU,159-TRP,286-THR,287-SER,288-ASP,290-THR,291-TRP,293-GLN,294-LEU	4XHJ	52.34
32-GLU,34-ARG,39-ASP,40-GLU,41-TRP,43-ALA,65-ASN,67-ARG,68-PHE,75-LYS,76-ASN,77-VAL,78-PHE,79-ASP,80-ASP	2VXQ	43.52
305-TYR,306-SER,307-LEU,309-THR,310-ALA,311-ALA,334-GLY,335-THR,336-ASP,340-LYS,350-GLN,351-THR,352-LEU,391-VAL,392-GLY,393-GLU,394-LYS,395-LYS	5VIG	50.48
54-ASN,294-ASN,334-THR,366-TRP,383-LEU,384-LYS,387-GLN,390-ILE,391-ASP,393-ILE,394-ASN,397-LEU,398-ASN,401-ILE,403-LYS,404-THR,405-ASN	4KVN	48.48
83-LYS,145-LYS,148-ALA,149-PRO,150-CYS,151-TYR,152-GLN,154-TYR,155-VAL,160-GLU,161-ASN,162-PHE,163-ALA,193-PHE,198-THR,199-THR,200-ASN,201-LYS,202-TYR,206-LEU,208-LYS,255-GLU,256-LYS,257-GLU	4IRZ	46.85
126-GLU,128-SER,129-LEU,131-VAL,132-SER,133-SER,139-ARG,140-LYS,141-SER,152-LYS,153-LYS,154-ASN,155-SER,189-LYS,218-LYS	6A67	57.71
201-LYS,202-ASN,204-TRP,205-ASN,206-THR,207-GLY,208-ASN,209-CYS,211-ASN,216-ASP,234-ARG,235-HIS,238-GLN,241-ARG	6DZZ	46.07
627-PRO,628-GLN,629-ARG,631-SER,632-ARG,634-PHE,635-VAL,636-ARG,658-ASN,660-LYS,661-GLN,664-LEU	1OAK	44.33
400-SER,403-PRO,405-ILE,406-GLY,407-GLY,408-HIS,409-GLY,410-SER,411-LYS,412-LYS,424-GLU,425-CYS,426-THR,427-ALA,428-GLN,429-TYR,431-ASN	6I9I	56.17
51-THR,52-LEU,53-PHE,54-CYS,71-THR,72-HIS,73-ALA,74-CYS,75-VAL,76-PRO,77-THR,78-ASP,103-GLN,106-GLU,107-ASP,217-TYR,221-ALA	5KJR	45.32
429-GLU,432-ARG,433-ASN,477-SER,480-GLU,481-THR,482-ASN,483-GLY,484-LEU,485-GLU,655-LEU,656-ARG,657-SER,658-GLU,660-PRO,662-TRP	4YZF	55.58
116-PRO,117-ASP,143-GLY,221-GLN,223-THR,233-LEU,268-ASN,269-THR,270-THR,272-LYS,273-LEU,274-ILE,305-GLU,307-SER,308-PHE	5KEN	59.53
362-LYS,363-MET,364-ARG,365-TYR,366-GLU,367-HIS,395-HIS,416-THR,418-ARG,419-THR,421-TYR	1EGJ	60.95
21-ARG,22-GLY,23-TYR,102-GLY,103-ASN,104-GLY,106-ASN,109-VAL,111-TRP,112-ARG,113-ASN,114-ARG,116-LYS,117-GLY,118-THR	4TSB	57.34
37-ASN,38-GLU,39-THR,41-GLU,44-SER,45-GLU,46-MET,96-CYS,97-ALA,98-THR,99-GLN,100-ILE,101-ILE,102-THR,104-GLU,105-SER,108-GLU,109-ASN,112-ASP	6BFQ	53.44
29-GLU,31-GLN,32-ASN,34-THR,35-GLU,36-VAL,37-TYR,39-LYS,46-ASP,51-ASP,53-ALA,54-LEU,97-GLU,99-THR,100-GLU,101-LEU,102-THR,103-ARG,104-GLU	5TZU	46.17
30-ARG,33-LEU,34-ASP,37-SER,40-ARG,67-MET,69-GLU,74-PHE,75-GLN,76-SER,164-HIS,168-ARG,171-LYS,172-GLU,175-GLN,176-SER,178-LEU,179-ARG,182-ARG,183-GLN	4ZS7	48.24
22-ARG,24-ILE,25-SER,26-LEU,27-PHE,30-LEU,33-ARG,34-HIS,35-ASP,36-PHE,37-GLY,40-GLN,41-GLU,125-ARG,141-GLU,144-ARG,149-ARG,153-LEU	4Z5R	47.59
15-GLN,15-ARG,15-ASN,15-THR,15-ASP,15-GLY,15-SER,15-TYR,15-PRO,15-LEU	1P2C	53.3
1-SER,2-TYR,3-ASN,4-ASP,6-LYS,7-LYS,10-SER,11-ASN,13-ILE,14-ALA,21-GLU,24-ARG,25-SER,28-LEU,29-SER,31-ILE,32-ASN,33-ASP	3QWO	53.81
305-LYS,306-PHE,307-LYS,308-VAL,309-VAL,310-LYS,311-GLU,312-ILE,325-GLN,327-GLU,362-ASP,364-PRO,387-LEU,388-LYS,389-LEU,390-ASN	2R29	44.66
97-LYS,276-ASN,278-THR,279-ASN,280-ASN,281-ALA,365-SER,366-GLY,367-GLY,368-ASP,371-ILE,430-THR,455-THR,456-ARG,457-ASP,458-GLY,459-GLY,461-ASN,469-ARG,474-ASN,476-LYS	4XVT	58.48
277-LEU,279-ALA,281-GLN,282-ALA,284-GLN,307-ARG,314-GLU,320-HIS,335-SER,336-VAL,337-PRO,339-GLY,340-GLY,341-ARG,342-VAL,365-ILE,367-ASP,369-ALA	4AG4	41.09
47-LYS,49-TYR,50-GLY,51-VAL,52-LYS,53-ASN,54-SER,55-GLU,56-TRP,76-ASP,78-SER,79-ASN,82-TRP,84-ARG,98-LYS	1JRH	51.11
163-ASN,184-ARG,186-THR,187-GLU,188-LYS,192-HIS,239-HIS,240-ASN,241-TYR,242-PHE,243-VAL,245-ASN,248-ASP,280-GLU,282-GLU,283-LEU,284-ASP,285-THR,286-GLU,502-ASP,504-ALA,505-ALA,508-ASN	5W0K	45.59
163-TYR,205-THR,206-TYR,208-MET,209-GLY,215-LYS,221-GLY,222-ASP,224-LEU,225-SER,226-LEU,231-ARG,233-ILE,264-PRO,265-ARG,266-GLU	5Y9J	52.53
21-PHE,21-THR,21-ASN,21-MET,22-PHE,22-ARG,22-GLN,22-VAL,22-SER,22-LEU,22-THR,22-MET,23-HIS,23-GLN	1IQD	49.29
12-GLY,15-ILE,16-THR,17-ASP,19-ARG,24-ALA,25-PHE,27-GLN,28-GLN,29-ARG,32-ARG	4JR9	60.61
194-ARG,195-GLU,238-ASP,239-ALA,243-LYS,341-ALA,342-GLN,364-PRO,366-GLU,367-ASP,368-ILE,369-ILE,375-CYS,376-SER,377-THR,378-CYS,379-PHE,381-SER	5VL7	48.57
615-ARG,618-GLY,619-GLU,620-ARG,621-GLY,622-THR,656-ILE,658-PRO,659-CYS,660-THR,661-GLY,662-ASN,678-ASP	5ZS0	58.42
210-TYR,211-THR,212-GLU,220-TYR,241-TYR,268-ARG,269-LEU,270-PRO,271-ARG,272-LEU,345-ALA,346-ARG,347-MET,348-ALA,349-PRO,350-GLU,351-GLU	6I8S	52.17
72-TRP,73-CYS,74-GLY,75-HIS,114-ARG,117-ASN,118-ILE,119-ALA,120-GLY,121-PHE,122-PRO,125-ARG,135-SER,136-GLY,137-ALA,138-THR,139-LEU,140-PRO,142-ALA,143-GLY	5D96	49.74
20-MET,21-SER,22-GLY,23-PRO,24-TYR,25-GLU,27-LYS,64-GLU,65-LYS,66-ASN,67-LEU,74-LYS,81-GLN,82-LEU,84-SER,85-VAL,86-ASP,87-PRO	5MVZ	44.48
93-ALA,94-PHE,101-ASP,102-VAL,186-SER,190-GLU,219-SER,220-ARG,221-PRO,222-TRP,223-VAL,224-ARG,225-GLY,226-LEU,227-SER	6N5E	43.52
476-THR,477-ALA,479-GLU,484-THR,485-TYR,497-SER,498-VAL,499-THR,510-VAL,512-ARG,513-SER,514-LEU,515-ASP,534-LYS,573-ASN,574-ALA,575-ALA,577-HIS,578-ARG	3RKD	39.49
409-HIS,411-GLN,412-PHE,417-VAL,436-ASP,438-ILE,440-SER,453-TRP,454-LYS,457-PHE,460-SER,461-GLY,462-GLN,463-LYS,464-THR,465-LYS,467-ILE	3P0Y	42.12
9-LYS,57-GLU,60-ALA,61-PHE,64-LYS,68-ASN,70-LYS,95-ASP,96-GLY,97-LYS,98-MET,105-ARG,106-GLN,120-THR,121-HIS,124-HIS,127-LYS,135-GLU	1NSN	48
478-SER,480-GLY,527-GLU,528-LYS,553-GLN,554-ASP,555-TYR,598-TRP,599-GLY,600-GLU,604-ARG	4OGY	60.02
32-ASP,34-LEU,35-TRP,36-VAL,37-THR,38-VAL,39-TYR,40-TYR,43-PRO,82-GLN,84-ILE,86-LEU,87-GLU,224-VAL,244-SER,246-GLN	5W4L	48.39
72-VAL,73-LEU,74-LYS,75-ASP,81-GLN,83-GLU,84-SER,86-ASP,89-ASN,90-TYR,92-LYS,94-LYS,96-GLU,97-LYS,98-ARG,115-ALA,116-GLN,117-PHE,118-PRO	4G6M	45.68
25-GLU,56-SER,58-GLN,60-GLU,61-ASP,64-TRP,95-PRO,97-GLU,99-ARG,101-THR,105-GLY,107-PRO,110-HIS,111-ARG,112-VAL,114-HIS	2JIX	44.06
98-TYR,131-THR,134-GLY,135-GLY,136-SER,137-SER,153-TRP,155-TYR,156-LYS,157-SER,158-GLY,159-SER,189-LYS,190-GLU,193-ASN,194-LEU,196-VAL,226-LEU	4GMS	38.59
81-LEU,84-HIS,85-GLN,87-TYR,88-PRO,89-LEU,91-LYS,134-LEU,137-LYS,138-PHE,139-GLY,140-PHE,141-GLN	6O3A	61.27
46-LYS,47-LEU,48-VAL,49-SER,50-ASP,51-CYS,52-THR,60-LEU,61-PRO,63-GLY,64-GLU,66-GLU,73-ARG,75-THR,76-HIS,77-CYS	5DMI	45.59
269-ASP,271-VAL,315-GLU,316-GLU,317-ILE,462-TYR,463-GLN,467-PRO,468-ALA,469-GLN,470-SER,493-LYS	6N81	48.21
15-LEU,16-GLY,19-ASN,20-TYR,21-ARG,62-TRP,63-TRP,73-LYS,75-ALA,93-ARG,96-LYS,97-ARG,98-ILE,100-SER,101-ASP,102-GLY	5VJO	47.83
217-ARG,220-ASP,224-THR,225-LYS,295-GLN,298-LYS,302-GLU,305-ASP,306-LEU,308-GLU,309-LYS,311-LYS,312-CYS,313-SER,416-LYS	6BPE	48.13
53-PHE,58-ALA,59-LYS,60-ALA,61-TYR,71-THR,72-HIS,74-CYS,75-VAL,76-PRO,77-THR,78-ASP,79-PRO,218-CYS,219-VAL,220-PRO,246-GLN	4R4H	49.01
25-GLU,26-GLY,27-LEU,34-ILE,37-ASP,38-GLY,53-HIS,54-TRP,56-ASP,57-LEU,58-LEU,59-PHE,61-LEU,62-ARG	1ZA3	57.03
476-ALA,477-ALA,478-ALA,479-LEU,480-PRO,481-GLY,482-GLN,483-PRO,497-PRO,498-ASP,499-ILE,500-PRO,501-GLY	6JMR	58.06
503-ALA,506-ASN,507-ALA,510-LYS,511-CYS,512-ASN,513-PRO,514-ASN,516-HIS,545-GLU,546-GLY,547-LEU,549-HIS,550-ASN,551-GLN,552-ASP,553-GLY,556-CYS,557-GLY	5KEN	54.54
45-TYR,48-LYS,81-MET,84-LYS,86-HIS,87-GLN,88-GLY,89-GLN,90-HIS,91-ILE,92-GLY,93-GLU	3BDY	52.69
114-LYS,115-LYS,116-PRO,117-ASP,118-GLY,120-GLU,142-SER,143-GLY,144-THR,145-GLY,146-PRO,221-GLN,223-THR,224-GLY,227-THR,231-GLU,233-LEU,241-TYR,269-THR,309-SER	5FHC	47.59
232-PRO,233-GLU,235-VAL,236-GLN,237-THR,255-GLN,263-GLU,270-ASN,271-ILE,272-GLN,273-PHE,274-SER,275-CYS	3RAJ	39.33
16-LYS,17-PHE,18-MET,19-ASP,21-TYR,22-GLN,23-ARG,25-TYR,61-CYS,66-LEU,101-LYS	2FJH	53.71
57-GLU,58-THR,61-GLN,68-THR,71-LEU,75-MET,98-ARG,102-GLY,105-GLN,106-SER,109-GLY,110-THR,111-GLN,112-LEU,113-PRO,114-PRO,115-GLN	1V7M	48.14
5-LEU,39-THR,40-GLY,41-LYS,44-ARG,174-ILE,175-ASN,176-HIS,177-SER,178-ALA,179-ASP,204-SER,205-LEU,215-ILE,217-GLU,219-TYR,220-ARG,221-ASN,223-TYR,224-LYS,226-ASN,227-ASP	4ETQ	48.29
308-ARG,309-ILE,310-GLN,314-GLY,315-ARG,316-ALA,317-PHE,318-VAL,319-THR,320-ILE,322-LYS,323-ILE,324-GLY,327-ARG,419-ARG,421-LYS,422-GLN,423-ILE,434-MET	3J70	57.29
48-THR,49-GLY,50-LYS,60-ASP,62-ILE,63-ASP,74-PRO,75-HIS,78-VAL,90-ARG,92-LYS,94-PHE,143-PRO,271-ASP,272-ALA,273-PRO,274-ILE	1QFU	49.05
432-LYS,433-CYS,434-ILE,435-CYS,441-LEU,448-ASP,449-ALA,450-CYS,451-GLY,469-PHE,475-TYR,480-SER	4ZFG	47.43
238-VAL,241-LYS,243-VAL,266-LYS,267-HIS,270-LYS,271-LYS,272-LEU,275-ARG,293-THR,294-ILE,295-ASP,298-THR,299-ARG,326-GLU,327-LYS,328-PRO,329-PHE	3S35	53.66
58-ARG,89-ARG,90-SER,91-ARG,92-TYR,94-GLU,112-SER,113-LEU,114-GLN,116-ARG,118-PRO,174-THR	4QTI	43.57
92-HIS,94-ASP,96-PHE,97-PRO,98-CYS,99-GLN,100-ASP,103-SER,104-LYS,105-ALA,107-LEU,160-CYS,162-PHE,163-SER,164-PRO,165-GLN,166-ILE,167-GLU,169-PRO,222-THR,224-ASP	6I04	52.14
244-GLN,346-PHE,348-PRO,349-GLY,350-ILE,351-ARG,352-PRO,354-GLU,355-PRO,358-LYS,359-PHE	2ZJS	53.79
21-GLU,22-PRO,23-PRO,27-ARG,30-GLN,35-SER,36-GLN,37-CYS,39-SER,42-GLN,45-GLN,53-GLU,54-PHE,55-THR,56-GLU,57-THR,59-CYS,71-TRP	6FAX	52.26
58-TRP,65-ASP,66-SER,151-ARG,156-LYS,157-ASP,158-LYS,159-PRO,161-VAL,176-ARG,177-SER,180-ASN,200-ILE,201-GLY,202-TYR	5OCC	50.23
63-ASN,65-LYS,67-ASN,68-LYS,69-CYS,168-LYS,197-ASN,201-LYS,202-GLN,204-LEU,205-PRO,207-VAL,208-ASN,209-LYS,212-CYS,294-GLU,295-GLU	5W23	46.4
6-PRO,18-VAL,21-THR,22-GLN,23-ASN,24-GLN,97-LYS,100-LEU,101-LEU,104-LYS,105-LYS,108-ARG,109-GLU	3G6D	53.15
64-ASN,65-ASN,66-THR,67-VAL,68-SER,69-CYS,70-SER,71-ASN,72-ARG,74-HIS,75-CYS,78-GLU,81-SER,150-ARG,151-PHE,153-ARG	5J13	42.25
77-ARG,78-ASN,79-VAL,80-GLY,81-SER,82-GLN,84-LEU,149-ASN,154-ILE,158-ASN,205-SER,206-SER,208-ARG,210-GLY,211-ILE,213-LEU,214-TRP,215-HIS	3T3P	48.44
129-GLU,130-ALA,132-SER,141-ALA,142-GLU,143-LYS,144-GLY,146-TYR,178-CYS,179-SER,217-PRO,218-CYS,245-SER,246-GLN,248-SER,249-HIS,250-GLY,251-THR	1I9R	47.65
105-HIS,109-ILE,113-ASP,273-GLY,274-GLY,275-ASP,276-PRO,277-GLU,278-ILE,318-ARG,320-LYS,324-ASN,325-MET,372-GLY,373-ASP,375-ARG	5UKR	59.99
186-THR,187-GLU,188-PRO,189-LEU,190-MET,194-THR,196-ASP,197-GLU,199-ARG,200-HIS,201-PHE,202-TYR,203-LYS,204-ASP,205-ASN,208-VAL,222-GLY,223-ASN,224-MET,225-ILE,235-LYS	2Q8A	49.21
63-ASN,64-ILE,65-LYS,66-GLU,83-LEU,84-ASP,86-TYR,87-LYS,94-GLN,161-GLU,162-GLY,165-ASN,168-LYS,169-SER,172-LEU,204-LEU,208-ASN,294-GLU,295-GLU	6OE4	50.33
430-LYS,431-GLU,433-SER,434-ASP,436-ASP,449-ASN,452-ASN,453-TRP,454-LYS,455-LYS,456-LEU,457-PHE,458-GLY,459-THR,460-SER,461-GLY,463-LYS,464-THR,466-ILE	3C09	46.14
8-VAL,9-LYS,10-LYS,11-GLN,13-PRO,23-ASP,24-GLU,25-ARG,26-GLU,28-CYS,38-GLY,39-ASP	1OB1	60.42
649-GLU,652-TYR,653-HIS,656-LEU,657-ARG,658-THR,659-GLN,660-GLY,661-PRO,665-ILE,668-TYR,676-VAL,678-PHE,679-SER,680-THR,681-ASP,682-ASP,728-ARG,735-LEU,736-GLN,739-GLN	5W2B	41.05
256-ARG,257-MET,258-ALA,259-TRP,260-PRO,315-TYR,317-VAL,318-GLY,342-GLU,343-ASP,350-THR,351-ARG,354-GLU,355-LEU,357-GLY,358-LEU,360-GLN,367-VAL,369-LEU,371-PRO,373-HIS	5BV7	32.15
14-GLN,15-ALA,131-GLN,132-GLU,133-SER,134-PHE,135-GLU,192-MET,193-PRO,194-GLU,195-THR,197-THR,199-ILE,200-GLY,201-GLU,202-LYS,336-ARG,340-PHE	6GV1	46.91
60-SER,62-SER,63-PHE,64-VAL,66-ASN,68-TYR,76-THR,78-LYS,83-PRO,85-ASP,86-ARG,87-SER,88-GLN,89-PRO,90-GLY,128-LEU,131-LYS,132-ALA,134-ILE	5GGS	49.4
119-GLU,120-ILE,125-SER,126-SER,128-PRO,129-ASN,165-SER,166-LYS,167-SER,168-TYR,169-ALA,170-ASN,171-ASN,173-GLU,240-GLY,242-THR	5W6G	49.06
96-TRP,275-GLU,276-ASN,277-LEU,278-THR,279-ASN,280-ASN,281-ALA,282-LYS,365-SER,366-GLY,367-GLY,368-ASP,371-ILE,429-GLY,455-THR,456-ARG,457-ASP,458-GLY,459-GLY,469-ARG,472-GLY,480-ARG	5F96	54.78
141-TYR,143-ASP,144-THR,146-LEU,162-ILE,164-THR,166-ARG,167-SER,168-ARG,169-ALA,170-CYS,171-HIS,172-PRO,173-CYS,179-GLY,180-SER,181-ARG	5O4G	45.18
193-ILE,202-LYS,205-ALA,209-PHE,212-LYS,213-ILE,216-ALA,328-ILE,331-ASP,335-TYR,338-ASN,339-LEU,341-GLU,342-GLN,344-SER	4U0R	38.22
329-LEU,330-VAL,332-PHE,333-LYS,335-MET,337-TYR,338-GLU,345-LYS,396-LYS,399-ILE,400-ASP,403-THR,407-ASP	6BPA	44.48
12-ASN,14-LYS,15-GLY,16-PRO,17-PHE,18-PRO,48-VAL,52-ILE,63-THR,64-GLU,65-PRO,66-LEU,67-ASP,70-ARG	6CXY	51.06
18-THR,19-GLY,20-LEU,22-GLU,23-ASN,26-VAL,29-ASP,30-ASP,31-ASN,58-LEU,59-GLY,60-ASN,88-ASN,90-TYR,110-ARG,177-PHE,178-ASN	4RGM	45.71
353-PHE,354-PRO,355-ASN,357-LYS,358-ALA,360-LYS,456-ARG,462-ASP,463-SER,464-ASN,465-THR,466-GLU	5F6J	47.45
20-MET,21-SER,22-GLY,23-PRO,25-GLU,27-LYS,31-LEU,34-GLN,35-ASP,37-GLU,38-GLN,39-GLN,64-GLU,65-LYS,66-ASN,86-ASP,87-PRO,88-LYS,129-ASN	4G6J	52.65
142-GLY,143-SER,144-ASP,145-TYR,147-ASP,148-ARG,149-TYR,151-ARG,152-GLU,153-ASN,155-HIS,156-ARG,197-ASN,199-THR,204-LYS	2W9E	53.22
122-TYR,125-GLN,146-ARG,150-GLY,152-ASN,176-HIS,197-LYS,198-ARG,199-LEU,200-TYR,201-ARG	4OQT	45.27
152-ILE,154-THR,156-TYR,164-GLY,165-LYS,166-LYS,167-THR,168-ALA,169-LYS,170-THR,171-ASN,190-GLN,192-VAL,194-PRO,197-THR,198-VAL,199-ASN,200-ARG,201-LYS,203-THR,204-ASP	1JPS	46.79
9-ASP,10-VAL,11-ASN,13-THR,15-PHE,41-PRO,42-TYR,56-ARG,59-GLY,60-PRO,61-GLY,62-ARG,63-CYS,64-HIS	4AEI	60.98
97-LYS,276-ASN,278-THR,279-ASN,280-ASN,365-SER,366-GLY,367-GLY,368-ASP,371-ILE,428-GLN,429-GLY,456-ARG,457-ASP,458-GLY,459-GLY,460-ALA,465-ASN,466-GLU,471-GLY,473-GLY	4S1S	57.56
21-GLN,22-GLU,23-ASP,24-ALA,25-THR,30-THR,120-PRO,121-LYS,137-ALA,138-SER,141-LYS	6IEB	57.08
13-HIS,20-THR,21-GLN,23-ASP,24-ALA,27-LYS,28-PRO,120-PRO,138-SER,139-LEU,140-LYS,141-LYS	6IEK	50.23
144-HIS,145-ILE,179-GLU,180-GLY,213-HIS,214-GLY,215-LYS,216-ILE,232-ASP,233-THR,234-VAL,235-GLN,236-LEU,237-ASN,245-GLU,247-LYS,266-GLU,267-VAL,268-SER,269-SER,271-ASN,272-PRO,273-GLU,274-TYR	5VL3	42.42
276-ASN,278-THR,280-ASN,281-ALA,365-SER,366-GLY,367-GLY,368-ASP,371-ILE,429-GLY,456-ARG,457-ASP,458-GLY,459-GLY,460-ALA,461-ASN,465-ASN,466-GLU,467-THR,469-ARG,473-GLY,476-LYS	4OLW	52.59
123-GLY,125-GLN,126-LEU,127-ASP,128-LYS,129-TYR,130-ARG,131-SER,149-GLN,153-LYS,226-LYS	4RGN	56.13
349-PRO,353-ARG,382-LEU,384-GLN,408-GLN,409-HIS,411-GLN,412-PHE,417-VAL,418-SER,438-ILE,440-SER,443-LYS,465-LYS,466-ILE,467-ILE,468-SER,469-ASN,471-GLY,473-ASN	6ARU	43.57
336-GLU,367-TYR,372-ASP,373-GLU,374-ARG,375-ASP,377-PRO,379-ASN,380-TRP,389-THR,391-MET,393-GLN,394-ALA,395-TRP,396-GLY,399-LEU,414-ILE,415-GLY	2OZ4	46.33
22-ASP,23-ALA,26-TYR,45-LEU,46-GLU,48-GLN,49-VAL,52-LEU,53-GLU,55-GLY,64-GLU,67-ILE,68-ILE,71-ASN,72-ASN,75-SER,93-GLU	2XQB	54.98
1-GLU,2-LEU,4-ASP,5-ASP,6-ASP,25-MET,27-ASN,42-LEU,43-TYR,118-ILE,120-HIS,149-MET,150-THR,151-HIS,152-GLY,153-LYS,154-THR,155-ARG	3NFP	59.39
10-THR,11-ARG,68-TYR,270-ARG,271-LYS,272-ASP,274-ASP,431-LYS,434-GLU,435-GLU,438-ARG,439-GLY,443-LYS	3TT1	45.02
150-HIS,197-HIS,198-ASP,199-GLU,218-TRP,219-SER,220-LYS,221-LYS,222-ILE,224-ARG,244-GLY,245-SER,246-ALA,248-GLY,249-ARG,250-ALA,251-ASP	2AEP	39.91
43-HIS,60-PHE,62-ILE,64-GLU,67-ASP,74-ALA,77-CYS,78-MET,79-LYS,80-TYR,81-GLU,84-ASP,86-GLN,90-SER,91-PRO,92-LYS,93-ALA,94-GLN,95-LEU,96-ARG,97-ARG	3NH7	50.95
116-ILE,120-SER,121-SER,161-LYS,162-ARG,163-SER,164-TYR,165-ASN,167-THR,201-GLY,202-THR,203-SER,238-ALA,240-ASN	6IUV	46.26
35-SER,37-GLN,40-GLY,41-LEU,42-ASP,43-THR,44-SER,45-LEU,46-GLY,47-ALA,48-VAL,49-GLN,50-SER,51-ASP,52-THR	4HC1	62.38
5-ASP,6-PRO,8-PRO,135-ARG,137-PHE,139-ASP,140-GLY,141-LYS,142-ASN,145-SER,186-TYR,188-LYS,190-ILE,229-LYS,231-GLU,233-TYR,235-THR,238-LYS	4RGO	51.57
524-LYS,525-ARG,526-SER,527-GLY,528-TYR,529-GLY,530-GLN,571-TRP,630-ARG,631-THR,632-ASN	4F2M	62.32
502-LYS,506-PHE,510-ASP,511-ARG,513-GLU,535-TRP,536-GLU,540-TYR,542-ARG,553-TRP,555-VAL,557-SER	6C6Z	51.38
557-PRO,558-GLU,560-ASP,561-GLN,569-LYS,570-ASP,571-PRO,572-PRO,573-PHE,588-TYR,589-MET,591-ILE,593-LYS,596-ASP,600-ALA,602-GLN,603-PRO,604-CYS	6BGT	49.68
320-ASN,322-GLU,337-ARG,339-ARG,340-PHE,343-LYS,352-ASP,353-GLY,354-ILE,356-ASP,360-ASP,361-LEU,362-HIS,363-MET,364-GLY,365-THR,366-GLN,367-LYS,383-GLU,425-GLU	5O1R	46.27
614-ARG,615-HIS,616-GLY,619-ASN,620-TYR,621-ARG,662-TRP,663-TRP,672-SER,673-ARG,674-ASN,675-LEU,677-ASN,689-THR,693-ASN,696-LYS,697-LYS,698-ILE,700-SER,701-ASP,702-GLY	1NDG	47.76
7-ASP,31-LYS,32-ALA,33-GLY,34-PRO,35-HIS,37-PRO,38-THR,39-ALA,56-GLN,63-ILE,68-LEU	4RAU	60.77
68-ASP,69-GLU,71-ILE,72-ASN,110-HIS,112-GLU,113-LYS,114-ILE,115-GLN,119-LYS,137-TYR,138-GLN,145-ARG,167-THR,168-ASN,169-GLN,170-GLU,252-TYR,255-LYS,257-VAL,258-LYS	5DUR	43.8
31-VAL,32-ASP,55-ILE,57-GLU,59-ILE,81-TYR,87-LEU,89-ASP,90-GLY,91-VAL,92-LEU,97-LEU,126-GLY,130-ARG,132-ARG,134-LEU,135-PRO,136-TRP	4HT1	44.54
2-PRO,3-GLN,4-GLN,18-ASN,20-ARG,21-LEU,56-PHE,58-PRO,61-TYR,100-LYS,109-LYS,110-HIS,111-ASP,112-ASP,115-ILE,168-THR,170-LEU,171-GLY,179-ASP,181-VAL,228-ASP,229-THR,232-TYR	5USH	41.15
294-SER,295-SER,296-GLN,297-TYR,298-SER,299-THR,302-SER,318-GLY,319-GLU,321-SER,323-ARG,324-GLU	2QQN	45.83
301-MET,303-THR,305-LYS,327-GLU,328-GLY,336-PRO,337-PHE,338-GLU,345-ARG,381-GLY,382-VAL,383-GLU,384-PRO,385-GLY,386-GLN	6FLB	46.42
127-GLN,128-HIS,129-PRO,130-ALA,131-ASP,133-SER,134-TRP,137-LYS,139-ASP,142-ILE,143-TRP,146-GLN,156-TRP,157-TYR,167-ARG	5W1K	47.41
186-THR,187-GLU,188-PRO,189-LEU,190-MET,193-MET,194-THR,196-ASP,197-GLU,200-HIS,201-PHE,202-TYR,203-LYS,204-ASP,205-ASN,208-VAL,223-ASN,224-MET,225-ILE,228-ASN,230-LYS	2Q8B	51.53
21-GLU,21-SER,21-LYS,21-ALA,21-ASP,22-ARG,22-HIS,22-GLN,22-GLY	4KI5	51.56
20-TYR,20-GLU,20-ASN,20-THR,20-ASP,20-GLY,20-PHE,20-SER,20-ALA,20-VAL	4NP4	42.1
30-THR,30-ALA,30-LEU,30-GLU,30-PRO,30-TYR,30-ASN,30-GLN,30-CYS,30-SER,30-VAL,31-ILE,31-LYS,31-GLY	1YNT	41.79
35-ASN,38-LEU,39-GLU,52-GLU,54-ASP,55-LYS,60-TYR,62-SER,74-LYS,77-CYS,78-TRP,79-LEU,80-ASP,81-ASP,82-PHE,83-ASN,85-TYR,94-GLU,99-VAL,101-PHE	5NGV	45.66
1-GLU,2-LEU,4-ASP,5-ASP,6-ASP,22-GLU,23-GLY,25-MET,27-ASN,29-GLU,36-ARG,38-LYS,39-SER,40-GLY,42-LEU,43-TYR,45-LEU,47-THR,48-GLY,56-ASP,57-ASN,118-ILE,120-HIS	3IU3	53.53
14-ARG,15-HIS,16-GLY,18-ASP,19-ASN,20-TYR,21-ARG,62-TRP,63-TRP,73-ARG,75-LEU,77-ASN,89-THR,93-ASN,96-LYS,97-LYS,100-SER,101-ASP,102-GLY,103-ASN	1XGU	49.82
301-LYS,315-THR,316-LYS,319-ALA,320-GLU,321-THR,322-LEU,327-THR,329-GLU,362-ASN,364-VAL,365-ILE,366-THR,367-GLU,372-SER,373-LYS,374-MET,375-MET,377-GLU	5KVD	38.82
100-TYR,101-ASP,216-ASN,217-ILE,218-GLY,219-SER,220-ARG,221-PRO,222-TRP,223-VAL,224-ARG,229-ARG	6OCB	46.77
149-LYS,152-ILE,154-THR,156-TYR,165-LYS,166-LYS,167-THR,168-ALA,169-LYS,170-THR,171-ASN,178-ASP,190-GLN,192-VAL,194-PRO,196-ARG,197-THR,198-VAL,200-ARG,201-LYS,204-ASP	1AHW	42.83
7-THR,9-CYS,10-GLY,11-GLY,12-GLU,14-VAL,15-ASP,17-LEU,26-PHE,34-ARG,35-VAL,40-ARG,43-VAL,44-GLU,45-GLU,47-CYS,48-PHE,49-ARG,59-TYR	3KR3	44.98
48-THR,49-ASP,51-GLU,56-ALA,57-ASP,58-TYR,59-SER,60-MET,61-PRO,84-ARG,85-VAL,86-ALA,87-ASN,89-PRO,90-PHE,91-SER	4JZJ	51.97
15-GLU,16-CYS,17-LEU,18-LYS,19-LEU,22-ASN,24-TYR,27-ARG,42-TYR,43-ALA,44-PHE,45-ALA	2YC1	48.37
505-ARG,507-LEU,514-VAL,516-GLN,519-ASN,521-ASN,522-GLN,523-TYR,525-PRO,528-SER,543-LYS,546-SER,547-PRO,548-LEU,549-GLU,550-GLY,554-LEU	5YY5	49.95
25-GLU,26-ALA,31-GLN,32-THR,33-LYS,35-ASP,58-SER,59-ALA,60-ASP,61-ALA,63-ALA,125-LYS,127-LYS	2I9L	51.05
31-SER,32-PRO,33-PRO,55-GLU,56-LYS,57-ASP,58-ASP,59-PHE,60-HIS,61-HIS,65-VAL,67-ARG,92-ARG	5B3J	58.7
73-GLU,77-ARG,160-LEU,161-LYS,164-GLN,391-LYS,393-ASP,394-ASP,395-PHE,396-VAL,397-GLU	5XBM	58.23
36-LEU,39-ASP,40-GLY,41-GLN,42-PHE,43-CYS,44-HIS,45-LYS,46-PRO,47-CYS,48-PRO,49-PRO,59-VAL,60-ASN,78-LYS,79-ALA,81-PHE,86-ARG	3THM	56.28
448-THR,449-GLY,450-GLN,453-ARG,472-THR,473-ARG,474-ASN,477-ALA,478-LEU,498-SER,499-PRO,503-GLN,504-PRO,506-ARG,522-ASN,523-ASP,524-ASP,527-GLU	3ULU	39.6
502-LYS,506-PHE,510-ASP,513-GLU,535-TRP,536-GLU,538-GLY,540-TYR,542-ARG,553-TRP,555-VAL,556-ALA,557-SER	4XAK	47.34
16-VAL,20-GLN,23-ARG,49-LEU,50-GLN,83-HIS,86-GLN,87-HIS,88-CYS,89-PRO,114-LEU,115-LEU,116-VAL,117-ILE,118-PRO,119-PHE,120-ASP,121-CYS,122-TRP,123-GLU,124-PRO	6BFS	40.91
321-ASP,322-SER,345-PRO,346-GLY,347-ASP,349-ILE,351-ASP,354-PHE,355-GLN,369-ILE,371-TYR,392-LYS,394-LYS,411-ILE,413-LYS,414-LYS,415-ASP,416-LYS	6E63	44.02
314-SER,316-GLU,317-LYS,318-PHE,319-PRO,327-GLN,328-LEU,329-VAL,330-CYS,331-TRP,332-GLN,333-ALA,335-THR,337-PRO,340-ILE,375-THR,378-ASP,380-CYS,426-PHE	3R1G	46.72
226-SER,228-GLU,229-GLU,230-CYS,231-SER,232-LYS,233-ASP,234-LYS,235-ASN,236-ASN,239-CYS,242-GLU	4OKV	56.12
8-LYS,9-THR,11-LYS,226-GLU,230-GLU,234-GLN,235-THR,238-GLY,239-TRP,240-LYS,241-ASP,242-VAL,243-ASP,244-MET,246-MET,247-GLU,250-ARG	4YBQ	47.85
32-GLU,34-ARG,49-VAL,51-TYR,59-GLN,61-TYR,62-SER,63-LYS,64-THR,65-GLY,97-GLU,99-MET,100-TYR,104-TYR	1YJD	43.04
63-PRO,64-LEU,68-LYS,70-TRP,71-ALA,72-PHE,100-PRO,123-HIS,125-ILE,126-GLN,128-GLN,129-ASN,130-PRO,131-HIS	5UQY	53.23
56-ARG,60-PHE,75-HIS,100-ALA,101-GLY,119-ASN,120-TRP,121-PHE,122-ASP,123-ILE,124-THR,127-LEU	4M62	50.83
41-ASN,67-TRP,72-PHE,74-LYS,75-GLU,76-VAL,87-GLU,90-ARG,91-PRO,92-GLY,110-PRO,111-GLY,113-GLN,115-GLU,116-GLU,203-MET,204-ASP	4ZSO	52.67
281-ALA,283-THR,365-SER,366-GLY,367-GLY,368-ASP,371-ILE,372-VAL,373-THR,425-ASN,474-ASP	3IDX	53.54
19-ASP,20-GLY,21-TRP,38-LYS,41-THR,42-GLN,45-ILE,46-ASP,48-VAL,49-THR,52-VAL,53-ASN	3GBM	47.56
25-GLN,27-HIS,29-VAL,31-GLU,32-TYR,33-ASP,34-PRO,36-ILE,37-GLU,38-ASP,39-SER,40-TYR,61-GLN,63-GLU,64-TYR	2UZI	51.22
310-LYS,313-ALA,314-GLU,315-THR,316-GLN,317-HIS,321-LEU,352-ILE,354-ALA,364-PRO,368-GLU	4AL8	51.01
39-MET,71-PHE,74-GLU,75-GLU,78-PRO,79-GLN,82-ASN,83-GLN,125-LYS,128-PHE,129-ASN,130-LYS,131-LEU,132-GLN,133-GLU,134-LYS,136-ILE,137-TYR	1LK3	42.61
112-TRP,281-ALA,365-SER,366-GLY,367-GLY,368-ASP,370-GLU,371-ILE,426-MET,429-GLU,473-GLY,474-ASP,476-ARG	3HI1	57.65
45-TYR,49-LEU,50-ALA,52-ARG,53-GLY,54-ALA,55-PRO,56-GLY,57-ALA,58-GLN,60-ILE,61-THR,62-TYR,64-ARG	2IH3	55.63
47-TYR,51-ARG,53-GLN,54-SER,55-LEU,83-ILE,84-GLN,85-HIS,86-ASN,87-GLY,90-GLN,93-TYR,107-ASN,108-ALA,109-GLN,110-ARG,111-PHE,112-GLY,113-ILE,114-SER,221-ILE,222-LEU	5VCN	39.89
251-LEU,252-MET,253-ILE,254-SER,310-HIS,311-GLN,314-LEU,382-GLU,384-ASN,385-GLY,424-SER,431-ALA,432-LEU,433-HIS,434-ASN,435-HIS,436-TYR,437-THR,438-GLN,440-SER	5XMH	46.05
64-SER,65-ILE,66-SER,67-ASP,68-MET,69-ALA,84-LYS,87-ASP,89-GLN,90-TYR,118-LYS,119-PHE,120-ALA,233-THR,252-ARG	5GZO	41.79
76-GLY,87-ASN,88-GLU,90-LYS,91-GLN,92-VAL,102-ASP,105-ASN,106-PRO,107-VAL,108-LYS,109-THR,110-GLY,111-VAL,122-VAL,123-GLN,125-GLN,126-ASN	6AZZ	59.68
41-ARG,126-LYS,128-GLN,130-ARG,214-TYR,215-ASN,217-ALA,218-GLU,219-LYS,220-GLY,221-SER,239-GLU,241-LYS,243-VAL,244-ASN,245-GLY,246-ILE,248-HIS	2YPV	52.69
32-SER,52-ILE,53-ASN,54-VAL,55-SER,56-GLY,57-CYS,58-SER,59-ALA,60-ILE,61-GLU,62-LYS,64-GLN,65-ARG,66-MET,68-SER,69-GLY,74-LYS,76-SER,77-ALA	4I77	49.99
24-GLU,25-PRO,27-THR,28-PHE,30-VAL,42-CYS,43-ASP,44-PRO,45-CYS,46-ILE,47-PRO,49-VAL,63-SER,64-CYS	5TLK	43.45
363-VAL,365-SER,367-ARG,387-GLU,390-LEU,391-LYS,393-LEU,394-HIS,395-GLY,396-ARG,397-LYS,401-ASP,408-ASP,410-ILE,454-LYS	4LVN	45.85
102-PHE,103-ARG,104-VAL,148-MET,167-ASP,195-HIS,199-TYR,201-ARG,202-ASN,203-THR,204-SER,205-ASN,257-ARG,259-ARG,261-LEU,262-ASP,265-LYS,266-ILE,269-LEU	6CW3	46.29
276-ASN,278-THR,279-ASN,280-ASN,281-ALA,365-SER,366-GLY,367-GLY,368-ASP,370-GLU,371-ILE,425-ASN,427-TRP,429-GLY,457-ASP,458-GLY,459-GLY,460-ALA,461-ASN,465-ASN,466-GLU,467-THR,469-ARG,473-GLY	4OLZ	52.12
34-THR,35-THR,37-GLN,46-ASN,47-PHE,48-LYS,96-TRP,98-LYS,102-SER,103-SER,104-TYR,140-SER,145-ASN,147-SER,148-ALA,149-PRO,151-ASP	5USL	46.74
256-SER,280-ASN,364-HIS,365-SER,366-GLY,367-GLY,368-ASP,369-LEU,370-GLU,371-ILE,455-THR,457-ASP,458-GLY,459-GLY,460-ASN,461-ASP,462-ASP,463-ASN,469-ARG,470-PRO,471-GLY,472-GLY	4JAN	51.36
20-MET,21-SER,22-GLY,23-PRO,27-LYS,32-GLN,34-GLN,35-ASP,37-GLU,38-GLN,39-GLN,41-VAL,64-GLU,65-LYS,66-ASN,86-ASP,87-PRO,88-LYS,129-ASN	5BVP	51.6
8-HIS,9-ARG,10-GLY,11-GLU,12-PHE,13-SER,17-SER,19-SER,20-VAL,21-TRP,23-GLY,52-TYR,54-PHE,56-THR,106-THR,107-ALA,108-CYS	4EDW	57.26
89-GLU,91-SER,92-THR,94-GLU,95-ILE,96-PHE,97-GLY,98-ASP,99-SER,116-TYR,117-ASN,138-ARG,139-GLN,140-LEU,241-ASP,243-SER,747-THR	5VTA	56.4
451-VAL,557-ARG,589-ASP,591-LYS,628-PRO,638-TYR,639-CYS,640-ASP,641-VAL,642-PHE,644-ARG,646-ARG	5L0Q	59.58
144-PRO,147-PHE,148-GLN,151-LEU,155-LYS,191-ASP,193-ASP,194-ALA,197-LYS,198-HIS,199-VAL,200-LYS,201-HIS,203-LEU	3EOA	42.28
308-ILE,309-ASP,310-LYS,311-GLU,312-MET,313-ALA,314-GLU,315-THR,316-GLN,323-LYS,344-LYS,364-VAL,377-TYR,390-HIS,391-TRP,392-PHE,393-ARG,394-LYS,396-HIS	4BZ2	47.58
373-THR,374-TRP,375-SER,376-ARG,377-ALA,378-SER,379-GLY,380-LYS,412-GLU,414-GLU,417-GLN,419-ARG,430-MET	5HYS	46.79
305-SER,306-PHE,307-LYS,309-GLU,310-LYS,325-LYS,326-TYR,327-GLU,328-GLY,329-THR,330-ASP,361-LYS,362-GLU	4L5F	47.18
21-ARG,23-TYR,103-ASP,106-ASN,112-ARG,113-LYS,116-LYS,117-GLY,118-THR,119-ASP,121-ASN	1JHL	58.19
60-ASN,62-ASP,63-ARG,64-TYR,65-PHE,93-ASP,94-ASN,95-ILE,96-ASN,132-PHE,134-LYS,135-LYS,136-VAL	5IKC	52.03
359-THR,363-THR,365-LYS,390-LYS,391-GLY,392-ASP,395-ARG,426-ARG,436-TYR,482-GLY,484-TYR,485-THR,486-THR,487-THR,488-GLY,489-ILE,491-TYR,492-GLN,494-TYR	2DD8	43.14
407-ALA,408-LYS,409-GLN,427-LEU,428-ASN,429-CYS,430-ASN,431-ASP,432-SER,433-LEU,434-ASN,435-THR,436-GLY,437-TRP,438-LEU,439-ALA,443-TYR,446-LYS,447-PHE,448-ASN	6MEJ	55.8
116-ILE,121-SER,123-SER,124-ASP,159-THR,161-LYS,162-ARG,163-SER,164-TYR,165-ASN,240-ASN,241-PHE,242-GLU	5DUM	42.51
41-GLY,42-GLU,45-GLU,63-ASP,66-LYS,67-GLU,68-THR,69-ASP,70-LEU,71-THR,91-GLU,99-LYS,103-THR,116-ASN,117-ASN,118-ALA,119-GLU	5TIH	52.67
7-LEU,8-ARG,9-CYS,12-LEU,13-GLN,32-GLY,33-PRO,34-HIS,35-CYS,36-ALA,37-GLN	5OB5	59.49
206-SER,207-SER,208-ALA,209-ALA,211-LYS,213-THR,214-ALA,215-ALA,226-THR,228-ASN,229-SER,230-LYS,249-ASP,250-SER,251-ASN,252-GLY,253-THR	1FJ1	54.35
314-THR,315-VAL,316-GLY,317-GLU,318-GLY,319-LEU,320-ASN,367-SER,369-PRO,370-ARG,372-LYS,373-PRO,375-GLU,401-PRO,402-PRO,493-SER	4LIQ	45.61
196-LYS,197-SER,198-SER,344-SER,345-CYS,346-TYR,348-ASN,349-ASN,350-PHE,352-ASN,354-ASN,451-GLN,452-LYS	4U1G	57
122-LEU,124-GLY,276-ASN,278-THR,280-ASN,281-ALA,365-SER,366-GLY,367-GLY,368-ASP,370-GLU,371-ILE,425-ASN,427-TRP,431-GLY,432-GLN,456-ARG,457-ASP,458-GLY,459-GLY,467-THR,469-ARG,473-GLY,476-LYS	4JKP	49.12
250-PHE,253-PRO,255-GLY,256-ALA,257-PHE,396-HIS,397-GLN,398-ASN,401-GLN,435-ARG,446-ASN,502-THR,503-GLY,504-GLN,505-HIS,506-ASP	6N8D	50.52
57-HIS,62-GLU,64-GLY,65-LEU,66-GLU,68-HIS,69-GLN,70-PHE,71-TRP,72-PRO,73-LEU,120-MET,123-TYR,125-PHE,128-PRO,130-ARG	6O39	37.04
156-ILE,157-PRO,159-GLU,160-HIS,161-SER,166-SER,181-ARG,190-PHE,194-PRO,197-ARG,198-TYR	4D3C	54.58
70-ASN,71-GLY,201-LYS,202-GLN,205-PRO,206-ILE,208-ASN,209-LYS,210-GLN,211-SER,213-SER	6APD	63.2
15-HIS,16-GLY,20-TYR,21-ARG,61-ARG,62-TRP,73-ARG,75-LEU,77-ASN,93-ASN,96-LYS,97-LYS,100-SER,101-ASP	1FBI	47.36
45-THR,46-TYR,47-SER,48-LYS,49-PRO,72-SER,73-GLY,74-PHE,75-GLN,76-ARG,78-SER,92-TYR,115-SER,118-ASN,120-THR,123-GLN,137-VAL,138-GLN,139-ILE,140-SER,142-GLU,143-ASP,146-ILE	5VOB	57.67
23-GLU,24-GLY,25-GLN,65-LYS,66-GLY,67-GLN,69-CYS,70-PRO,104-GLU,105-THR,107-GLU,108-GLY,109-ALA,110-GLU,111-ALA,138-ARG,139-PRO,140-ASP,141-TYR	5YOY	51.58
226-ARG,255-ASP,256-VAL,257-LEU,258-PRO,259-ASP,260-GLY,261-ASN,265-GLN,266-THR,267-TRP	6DDV	54.39
14-SER,14-ARG,14-THR,14-CYS,14-ASN,14-PRO,14-VAL,14-TYR,14-GLU,14-GLN,14-GLY,16-ARG,16-ASP	5CZX	61.46
32-ILE,33-LYS,36-GLN,143-ARG,146-ASN,150-SER,153-HIS,199-HIS,202-GLN,203-LEU,204-THR,206-TRP,207-GLY,209-LYS,210-GLN,211-LEU,213-ALA,214-ARG	2CMR	45.05
30-VAL,33-ASP,34-LEU,35-PRO,42-VAL,43-SER,44-LYS,45-GLU,46-LYS,52-TYR,69-LYS,70-ASN,71-ASN,92-ASP,93-ASP,94-LEU,95-GLY,117-LYS,118-ASP,119-LYS	1OSP	44.19
57-GLN,77-ASP,78-ASP,80-GLN,81-ASN,82-LYS,83-GLU,119-GLU,120-PHE,121-THR,122-GLN,124-SER,133-ASP,141-ARG,144-VAL,172-ASP,257-TYR,259-LYS	5W42	50.13
18-SER,19-GLY,87-ASN,88-GLU,91-GLN,92-VAL,93-THR,102-ASP,104-SER,105-ASN,106-PRO,107-VAL,108-LYS,111-VAL,112-CYS,120-PRO,123-GLN,125-GLN,126-ASN,127-LYS	6B0A	55.52
15-HIS,16-GLY,20-TYR,21-ARG,62-TRP,63-TRP,73-ARG,74-ASN,75-LEU,77-ASN,89-THR,93-ASN,96-LYS,97-LYS,98-ILE,100-SER,101-ASP,102-GLY,103-ASN	3A6C	46.04
95-TYR,134-GLY,135-VAL,136-SER,137-ALA,143-GLY,144-GLU,145-SER,153-TRP,155-THR,157-LYS,158-ASN,159-GLY,190-ASP,194-LEU,196-HIS,226-ARG	5UG0	42.99
615-HIS,616-GLY,618-ASP,619-ASN,620-TYR,621-ARG,663-TRP,673-ARG,675-LEU,689-THR,693-ASN,696-LYS,697-LYS,698-ILE,700-SER,701-ASP,702-GLY,703-ASN	1NDM	45.41
16-HIS,19-LEU,20-ASP,23-MET,76-LYS,77-ASN,78-PHE,79-HIS,80-LEU,81-ARG,84-ASP,85-LEU,88-ASN	5UTZ	47.34
251-SER,252-SER,253-SER,256-PHE,275-LYS,276-THR,277-SER,278-GLY,284-MET,286-PHE,287-CYS,288-LYS,289-VAL,290-ALA,291-GLY,292-CYS,293-GLU,294-HIS	5Y11	41.23
283-THR,365-SER,366-GLY,367-GLY,368-ASP,369-LEU,371-ILE,372-THR,373-MET,384-TYR,419-LYS,420-ILE,421-LYS,423-ILE,455-THR,469-ARG,470-PRO,471-GLY,472-GLY,473-GLY,474-ASN	4YDJ	41.6
433-VAL,434-PHE,435-PRO,436-GLY,496-GLU,529-VAL,530-ASN,531-GLN,532-PHE,533-TYR,534-THR,535-LEU,536-ALA,537-PRO	3V7A	50.63
45-LEU,50-THR,51-GLY,178-VAL,264-MET,265-PRO,266-ILE,268-ASN,269-ASP,272-LYS,273-LEU,305-LEU,309-ILE,310-ASP,311-THR,312-PRO,344-ASP,345-ASN,346-ALA,347-GLY,364-ARG	6APD	43.6
25-LEU,26-ASP,27-GLN,38-TYR,39-HIS,139-ASP,140-SER,193-LEU,196-ARG,215-ASP,216-SER,218-GLY,220-LEU,221-PRO,222-ARG,223-PHE,224-ILE,227-ASN,231-VAL,234-TYR,235-SER,238-ILE,239-ALA	3W9E	51.18
190-TYR,201-ARG,202-PRO,203-ARG,204-ASP,205-ASP,206-PHE,207-PHE,209-HIS,211-ALA,221-MET,222-GLU,224-TRP,246-LYS,247-LEU,250-ASP,252-ARG	5BO1	55.08
109-LYS,111-SER,113-ASP,114-ASP,115-ILE,116-ALA,117-VAL,119-LEU,122-TYR,169-LYS,170-THR,171-GLU,210-GLY,211-LYS,212-LEU,216-LYS,218-GLN,219-PRO,220-THR	5EN2	49.97
408-VAL,412-LYS,476-ASP,484-GLU,486-ASN,487-GLU,488-VAL,489-ALA,491-GLU,492-ASN,493-GLU,497-ARG,498-ASP,499-GLY,500-ALA,502-ILE,503-GLU	6R2S	46.98
164-HIS,167-PRO,168-ALA,169-ALA,170-ASN,171-THR,172-VAL,173-LYS,175-ARG,205-LYS,207-ARG,210-HIS,214-ILE,216-GLU,248-ARG	4WV1	49.86
62-SER,63-PRO,64-LEU,98-THR,99-ASP,100-PRO,101-SER,102-GLY,121-THR,122-VAL,123-HIS,124-HIS,126-GLN,127-GLY,128-GLN,130-PRO	6BP2	53.65
51-THR,52-LEU,53-PHE,58-ALA,60-ALA,71-THR,72-HIS,73-ALA,74-CYS,75-VAL,76-PRO,77-THR,78-ASP,79-PRO,103-GLN,106-GLU,107-ASP,114-GLN	4H8W	49.48
85-GLU,90-VAL,101-TYR,133-ASN,215-SER,216-ARG,217-PRO,218-TRP,219-VAL,220-ARG,221-GLY,266-ASN	6N5B	52.62
82-PRO,83-LYS,84-ASN,281-TRP,282-HIS,285-ASN,289-ARG,293-LYS,295-TRP,364-ARG,365-GLY,367-ALA,368-ASP,408-ASN,409-ASN,410-PRO,411-ARG,448-ARG,451-GLU,453-ARG	5WI9	46.05
30-ASN,63-GLU,64-PRO,65-LEU,66-HIS,67-ALA,68-PRO,69-ASN,70-VAL,72-ASP,74-TYR	3KS0	61.98
12-ASN,14-ASP,15-LYS,42-LYS,44-GLU,45-GLU,49-GLN,62-TRP,65-ASP,66-ARG,152-GLN,153-GLU,154-PRO,155-TYR,207-ASP,209-ASP,211-SER,330-MET,334-PRO,337-SER,340-TRP,341-TYR,344-ARG	5BK1	41.68
410-VAL,412-LEU,414-ALA,415-GLN,416-ARG,418-LEU,419-CYS,434-HIS,435-CYS,437-ASP,438-GLY,477-VAL,578-SER	4OGY	39.9
19-GLU,22-GLN,23-HIS,26-GLN,27-LEU,28-THR,30-TRP,31-GLY,33-LYS,34-GLN,35-LEU,38-ARG,50-TRP,51-MET,53-TRP,54-ASP,58-ASN,62-SER,65-HIS,68-ILE,205-VAL,208-ILE,209-LYS,212-GLN	3MA9	35.89
24-ASN,27-PRO,29-VAL,155-THR,156-LYS,159-GLU,161-LEU,190-TYR,192-THR,194-VAL,195-THR,196-ASN,199-ILE	4TNW	56.42
59-THR,60-SER,61-GLU,62-SER,63-PHE,64-VAL,66-ASN,68-TYR,76-THR,78-LYS,82-PHE,83-PRO,85-ASP,86-ARG,87-SER,88-GLN,89-PRO,90-GLY,128-LEU,129-ALA,130-PRO	5B8C	48.63
149-GLU,152-TRP,153-GLU,156-LEU,160-LYS,161-ASN,162-ASN,163-ILE,164-ASN,167-LYS,168-ASN,169-ILE	4K2U	49.95
49-ASP,51-ALA,54-ILE,56-TYR,66-GLN,68-VAL,69-HIS,115-MET,117-SER,119-GLY,120-GLY,121-ALA	5GGT	44.67
28-TYR,30-ARG,31-ILE,32-THR,34-SER,37-PRO,38-LYS,39-GLU,40-ALA,41-VAL,55-PRO,56-LYS,61-GLN,64-MET,65-ASP,68-ASP,69-LYS	2BDN	49.18
246-PHE,249-LEU,250-TYR,253-GLU,254-ARG,256-ILE,257-GLN,260-ILE,301-GLN,302-ILE,304-GLU,305-LEU,306-TYR,307-GLU,308-ASP,309-PHE	4XTR	43.48
234-HIS,243-LYS,250-SER,251-GLU,254-LYS,255-LYS,256-ASP,257-ILE,258-PHE,259-GLY,260-GLU,272-LYS	5HDQ	45.68
56-ARG,60-PHE,75-HIS,78-SER,100-ALA,101-GLY,119-ASN,120-TRP,121-PHE,122-ASP,123-ILE,124-THR,127-LEU	4ODX	48.47
365-ASN,369-LEU,370-LEU,372-ARG,373-GLN,374-ALA,375-SER,376-PRO,377-PRO,379-PRO,383-ASP,385-GLN,386-ASN,388-TRP,389-PHE,397-THR,449-PRO	5TQQ	45.69
345-PRO,346-GLY,347-ASP,348-ILE,349-ILE,351-ASP,354-PHE,355-GLN,369-ILE,371-TYR,392-LYS,394-LYS,413-LYS,415-ASP,416-LYS,418-SER	6H5N	42.14
38-ASN,318-THR,344-GLU,345-GLY,347-ILE,348-ASP,349-GLY,350-TRP,354-ARG,363-GLN,364-ALA,365-ALA,367-LEU,370-THR,371-GLN,374-ILE,377-ILE	5K9K	38.15
47-THR,48-GLU,49-ALA,51-ASP,52-ALA,53-THR,65-SER,70-HIS,72-HIS,74-SER,76-GLU,107-VAL,108-SER,109-LYS	5B71	52.22
34-ILE,35-SER,36-GLU,37-ASP,38-GLY,53-HIS,56-ASP,57-LEU,58-LEU,59-PHE,61-LEU,62-ARG,64-THR	2H9G	53.02
45-LYS,65-ARG,66-CYS,67-ASP,68-SER,70-GLU,71-VAL,72-GLU,87-GLU,88-GLU,90-THR,99-MET,102-LYS	4OD2	59.97
348-LEU,349-PRO,384-GLN,409-HIS,417-VAL,418-SER,420-ASP,440-SER,441-GLY,443-LYS,464-THR,465-LYS,466-ILE,467-ILE,468-ARG,469-ASN,471-GLY,473-ASN	5SX5	44.53
41-GLN,43-THR,44-ASN,45-ARG,46-ASN,47-THR,48-ASP,49-GLY,53-TYR,67-GLY,68-ARG,69-THR,70-PRO,84-LEU	1YQV	51.72
15-TRP,17-PRO,18-ASP,20-PRO,23-MET,40-LEU,42-GLN,43-SER,45-GLU,47-LEU,54-THR,55-ILE,56-GLN,58-LYS,59-GLU,61-GLY,62-ASP,66-TYR	3HMX	52.66
156-SER,157-ASN,158-SER,160-TYR,192-GLU,218-GLN,219-ARG,220-GLY,221-GLY,222-ARG,223-GLN,224-THR,259-GLU,260-SER,261-HIS,263-ASN,264-TYR,294-LEU	2B2X	44.22
65-LYS,66-GLU,68-LYS,197-SER,201-ASN,202-GLN,204-LEU,206-ILE,208-ASN,209-GLN,210-GLN	5UDD	65.65
24-GLY,44-ARG,45-ASP,72-THR,73-HIS,77-THR,83-ILE,85-VAL,86-SER,87-TYR,88-GLN,89-THR,90-LYS,131-ARG,135-GLU,136-ILE,137-ASN,138-ARG,140-ASP	5WUX	54.31
80-THR,81-GLU,89-GLY,90-ILE,91-ASP,92-ASN,94-ARG,95-GLU,96-ALA,97-LYS,100-ASN	1RVF	43.58
317-PRO,318-MET,319-ILE,320-ASN,329-GLU,330-ASN,331-VAL,332-ASP,334-ILE,336-GLU,358-LYS,360-GLU,362-TYR,364-LYS,365-SER,366-GLU,372-ARG,376-GLU,378-HIS,380-THR,381-ARG	4K94	45.83
20-GLY,22-THR,25-LEU,28-PHE,122-ARG,123-GLU,126-LEU,127-GLU,130-VAL,131-SER,134-VAL,137-ARG,138-THR,139-PRO,142-TYR,144-PRO,149-ILE	3V6Z	51.59
300-VAL,301-MET,302-CYS,303-THR,304-GLY,305-SER,326-TYR,327-GLU,328-GLY,329-THR,330-ASP,336-PRO,340-GLN,361-LYS,382-ALA,383-GLY,384-GLU,385-LYS	5VIC	50.64
498-PRO,500-VAL,501-ILE,502-ASN,505-ILE,513-GLN,517-LYS,520-ASN,523-CYS,524-ASN,550-CYS,551-PRO,552-LEU,553-GLN,556-ASP	6H3U	46.17
71-SER,73-ALA,74-SER,111-PHE,112-GLU,113-ARG,115-GLU,118-PRO,120-THR,121-SER,162-SER,163-LYS,164-SER,169-LYS,171-LYS,253-TYR	4LVH	43.77
45-ASN,46-VAL,47-PRO,66-ASP,68-LEU,74-GLU,76-HIS,78-TYR,87-TRP,88-ILE,89-THR,90-LEU,91-ASN,92-ASP,95-LYS,96-GLU,136-PHE,144-TYR,145-ASN,146-ASN	5EZO	42.02
25-THR,26-ARG,27-GLN,28-GLY,29-GLY,30-TYR,37-ILE,39-ARG,42-GLY,43-GLY,44-ASP,79-ASP,81-ARG,82-ASP,83-ASN,84-ALA,85-LYS,138-SER,139-GLY,140-GLY,141-ASP,144-PHE	5IES	53.6
54-PRO,55-LYS,57-THR,58-ARG,61-THR,62-PHE,63-LYS,91-ASN,92-LEU,93-ALA,94-GLN,96-LYS,97-ASN	5LQB	59.03
6-LEU,7-LEU,8-GLY,9-ILE,47-SER,48-SER,49-ARG,51-LEU,52-ASP,94-VAL,96-LEU,110-GLY,112-TYR,113-VAL,114-ASN,138-ASN,140-LEU,142-GLU,143-LYS,144-PRO,145-ARG,146-VAL,147-THR,148-ARG	6AYZ	45.29
216-ILE,219-TRP,220-ARG,221-ASN,250-GLN,251-ALA,252-SER,254-LYS,263-ILE,264-VAL,266-SER,267-VAL,268-GLU,270-ASN	4QNP	36.26
127-GLY,128-LEU,156-ASN,158-TYR,159-ARG,185-ILE,188-LYS,189-GLN,191-THR,192-VAL,193-THR,194-THR,195-THR,196-THR,197-LYS,198-GLY,199-GLU,200-ASN	1TQB	52.53
232-SER,233-ASN,250-ALA,251-ASP,252-SER,253-LYS,272-ASN,273-THR,274-ALA,276-THR,277-SER	1RJL	59.94
27-HIS,29-LYS,31-SER,32-ASN,33-GLN,34-ILE,35-LYS,46-LYS,47-GLY,48-PRO,49-SER,50-LYS,52-ASN,53-ASP,77-GLU,90-LYS	4Q6I	50.01
121-ARG,123-ASN,124-GLY,125-ALA,134-SER,146-ASN,147-THR,148-ASP,149-ASN,150-ALA,178-SER,179-THR,180-ALA,181-GLU,183-THR,184-LYS	6II4	51.09
101-ILE,102-ASN,103-ASP,104-PRO,119-SER,120-GLN,121-LEU,122-ASP,125-THR,154-GLN,156-ASN,157-GLY,186-PRO,188-LEU,190-GLU,192-ILE	3AB0	40.15
172-ASN,176-ASP,180-SER,330-GLY,333-ASP,334-LEU,335-THR,338-SER,405-SER,406-LEU,407-PRO,408-LEU	6CSE	57.73
65-SER,68-LEU,69-SER,72-ASN,73-ASP,78-ASN,79-ASP,82-LYS,83-LEU,85-SER,86-ASN,89-LEU	4JLR	60.18
14-VAL,14-CYS,14-SER,14-LEU,14-GLN,14-ASN,14-TRP,14-LYS,15-TYR,15-PHE,15-SER,15-ASP,15-HIS,17-ALA,17-SER,17-LEU,17-GLY,17-ASN,17-ILE,17-PRO,17-LYS	3L95	33.48
470-GLU,482-GLU,485-PHE,488-ASN,489-GLN,490-PRO,491-GLU,492-GLY,493-ARG,496-LYS,498-LYS,499-PRO,500-GLY	6BDZ	57.92
19-GLU,22-GLN,23-HIS,24-LEU,26-GLN,27-LEU,28-THR,30-TRP,31-GLY,33-LYS,34-GLN,35-LEU,38-ARG,51-MET,54-ASP,65-HIS,68-ILE,208-ILE,209-LYS,212-GLN	3MAC	36.73
116-VAL,117-PRO,161-ARG,162-ASP,165-ILE,195-VAL,198-GLY,200-GLU,215-LYS,216-LYS,250-ARG,276-LYS,277-ASP,278-PRO,279-LYS,280-THR,281-GLY,283-TYR,288-PHE,289-PRO	3WKM	59.11
90-TYR,91-PRO,92-PHE,95-ASP,98-ARG,171-TYR,256-LYS,305-LYS,308-GLU,311-LEU,312-ALA,318-ALA,319-ALA,321-MET,322-GLU,325-GLN,328-GLU	5BJZ	48.28
68-ASP,89-GLU,92-LYS,95-SER,96-ASN,100-TYR,105-TYR	6N5E	29.74
44-LYS,47-LEU,48-GLY,56-GLN,57-CYS,58-ILE,59-GLU,60-ASN,61-PRO,62-ASP,63-PRO,65-GLN,66-VAL,67-ASN,68-MET,69-TYR,72-GLY,73-CYS,75-GLU	1Z3G	49.42
332-VAL,333-ALA,334-PRO,335-ALA,337-GLN,350-PRO,351-ARG,353-ASP,354-LEU,356-ARG,357-ALA,358-THR,361-GLU,362-ALA,365-ARG,370-LYS,371-PRO,372-PHE,373-ASP	2XQY	46.69
280-ASN,281-ALA,362-GLN,365-SER,366-GLY,459-GLY,460-ASN,461-ASN,462-ASN,463-LYS,471-ARG	4YE4	70.65
161-ASP,163-GLY,180-LYS,181-ILE,182-GLU,183-HIS,184-LEU,185-LYS,187-PRO,190-ASN,191-VAL,192-ASP,213-LEU,214-TYR,215-ASN,243-VAL	5O14	43.03
349-PRO,384-GLN,408-GLN,409-HIS,411-GLN,412-PHE,417-VAL,418-SER,438-ILE,440-SER,441-GLY,443-LYS,464-THR,465-LYS,466-ILE,467-ILE,468-SER,469-ASN,473-ASN	3B2U	44.08
28-GLN,29-ARG,31-GLU,79-HIS,146-LYS,148-VAL,149-THR,150-LYS,169-TYR,170-ASP,171-SER,172-ASN,173-MET,174-ARG,175-SER,176-GLY,177-LYS,178-PHE,190-LEU,191-THR,193-ASP,194-ILE,195-SER,196-ARG	3MJ9	51.28
582-TYR,584-ASP,585-PRO,590-HIS,591-PRO,592-CYS,593-HIS,603-PRO,604-THR,605-SER,606-HIS,607-ASP	3U9U	47
317-PRO,318-MET,319-ILE,320-ASN,323-VAL,324-PHE,325-VAL,326-ASN,329-GLU,330-ASN,331-VAL,332-ASP,334-ILE,336-GLU,358-LYS,360-GLU,362-TYR,363-PRO,364-LYS,365-SER,366-GLU,372-ARG,376-GLU,378-HIS,381-ARG	4K9E	41.42
504-ILE,505-VAL,506-ASN,507-ALA,508-GLN,510-LYS,511-CYS,512-ASN,513-PRO,514-ASN,549-HIS,550-ASN,551-GLN,552-ASP,553-GLY,556-CYS,557-GLY	5KEL	53.32
54-TYR,55-LEU,58-LEU,59-TYR,107-GLU,111-ALA,112-GLY,113-LEU,114-GLY,115-LEU,116-PHE,117-ARG,119-VAL,123-ARG	1ORQ	55.68
100-TYR,101-ASP,216-ASN,218-GLY,219-PHE,220-ARG,221-PRO,222-ARG,223-ILE,224-ARG,229-ARG	6E4X	47.44
135-VAL,158-ASN,159-GLY,160-LEU,187-ASN,188-ILE,189-GLY,190-ASP,193-ALA,196-HIS,222-LYS,225-ASP,226-ARG,227-GLU	5UGY	54.5
139-SER,140-MET,141-SER,142-LEU,143-GLN,144-PRO,200-LYS,201-HIS,202-MET,203-LEU,204-LEU,205-LEU,206-THR,239-ASP,241-GLU,242-ALA,243-THR,263-LYS,264-HIS,268-LYS,269-GLU,273-THR	3HI6	47.32
322-LYS,323-ASP,325-LEU,346-HIS,348-LEU,349-PRO,350-VAL,353-ARG,355-ASP,357-PHE,380-PHE,382-LEU,384-GLN,407-LYS,408-GLN,409-HIS,417-VAL,418-SER,438-ILE,440-SER,441-GLY,443-LYS,465-LYS,467-ILE,468-SER	5XWD	42.76
3-PRO,4-ALA,5-PRO,6-SER,7-LEU,8-LEU,9-THR,83-SER,84-ARG,87-GLN,100-GLN,101-SER,103-ASN,120-ARG,121-LYS,122-THR,127-GLN	3U9P	41.84
53-PHE,58-ALA,59-LYS,60-ALA,61-TYR,62-ASP,71-THR,72-HIS,73-ALA,74-CYS,75-VAL,76-PRO,77-THR,78-ASP,79-PRO,80-SER,219-ALA,220-PRO,221-ALA,246-GLN	4R4N	57.12
195-ASN,197-ASP,198-CYS,200-THR,201-ILE,203-ARG,204-ALA,205-LEU,206-GLY,207-PRO,208-GLY,213-GLU,217-ALA,218-CYS,219-GLN,221-VAL	3VRL	58.02
155-PRO,192-ASP,194-ARG,197-GLU,237-ARG,238-ASP,239-ALA,376-SER,377-THR,378-CYS,379-PHE	2XTJ	54.15
36-GLN,37-GLU,40-SER,43-GLU,44-ASN,45-TYR,46-ARG,49-LYS,52-ARG,53-MET,93-GLN,130-VAL,134-ARG	4YQX	47.74
32-VAL,33-GLU,35-GLN,37-HIS,42-LEU,47-ARG,48-PRO,49-LYS,51-PRO,75-ILE,77-ARG,78-VAL,79-GLY,80-GLU,81-LEU,82-TRP	6IAP	40.63
27-VAL,29-GLY,177-ASP,181-ALA,184-GLU,185-GLU,188-ALA,234-MET,235-GLY,236-PRO,237-TRP,238-PRO	6MLK	54.4
116-TYR,117-GLN,118-MET,155-ASP,157-ASN,168-ASP,170-ASP,171-VAL,172-SER,173-GLN,174-GLU,175-VAL	4LU5	56.72
279-ASN,280-ASN,281-VAL,282-LYS,357-LYS,365-SER,366-GLY,367-GLY,455-THR,456-ARG,457-ASP,458-GLY,459-GLY,460-VAL,461-ASP,462-THR,465-LYS	5T33	55.23
150-HIS,152-ARG,153-THR,154-PRO,197-HIS,198-ASP,199-GLU,218-TRP,219-SER,220-LYS,221-LYS,222-ILE,224-ARG,244-GLY,246-ALA,248-GLY,249-ARG,250-ALA,251-ASP	2AEQ	39.08
80-TYR,117-GLU,118-MET,145-GLN,146-ASP,150-ASP,151-GLY,177-PHE,198-ASN,199-VAL,200-TYR,201-SER,203-LYS,204-TYR,205-ASN,207-GLN,212-THR	4O02	49.21
53-ILE,56-ARG,92-PHE,98-GLN,99-GLU,101-ALA,102-GLU,103-ALA,105-THR,106-HIS,109-THR,112-GLN,113-ASN,114-ARG,116-THR	4KUC	42.14
82-ILE,84-VAL,85-ASP,89-ILE,91-LEU,115-GLN,117-SER,118-GLU,119-HIS,121-GLY,122-LYS,123-MET	5T5F	58.6
25-GLU,30-ASP,31-TRP,33-ILE,34-ALA,35-PRO,36-LYS,83-ASN,85-LEU,87-PHE,91-GLU,92-GLN,93-ILE,94-ILE,95-TYR	5F3B	53.73
82-LEU,83-GLY,84-GLY,85-LYS,86-GLY,88-TYR,112-LEU,113-ASN,130-ASP,131-TRP,132-PRO,133-GLU,135-LEU	5WHK	55.95
123-THR,276-ASN,278-THR,279-ASN,280-ASN,281-ALA,282-LYS,365-SER,366-GLY,367-GLY,368-ASP,371-ILE,431-GLY,456-ARG,457-ASP,458-GLY,459-GLY,461-ASN,469-ARG,472-GLY,473-GLY,474-ASN	5WB9	53.03
47-TYR,55-LYS,61-ASN,63-LYS,73-ARG,74-ILE,158-LEU,160-ARG,162-LYS,166-ASP,167-ASN,170-ARG	4DKF	43.77
32-ALA,33-GLY,36-TYR,37-GLN,39-TRP,40-GLU,43-ARG,47-GLN,65-PHE,67-MET,68-TYR,87-TYR,89-PRO,90-TRP,113-ARG,115-HIS,119-GLU	4HJ0	39.46
72-THR,110-SER,114-PHE,146-LYS,166-ILE,256-ALA	4LVH	47.1
217-ARG,220-ASP,221-ILE,223-LYS,224-THR,225-LYS,295-GLN,298-LYS,302-GLU,305-ASP,306-LEU,308-GLU,309-LYS,311-LYS,416-LYS	6BPC	47.55
204-ASP,205-GLU,207-VAL,208-GLN,211-GLY,212-ALA,213-ASP,214-GLY,215-LEU,216-GLY,217-GLU	4G7V	60.17
68-TYR,71-VAL,73-THR,74-SER,75-TYR,76-PRO,77-GLY,78-PHE,79-GLN,82-GLU,86-PRO,89-GLY,90-MET,272-GLN,341-LYS,342-ASP,431-LEU	4QWW	45.11
32-LYS,105-GLU,143-SER,146-THR	5USL	52.05
96-LEU,103-SER,120-GLU,155-LYS,157-TYR,159-TRP,162-ASP,163-ARG,164-PRO,166-ILE,217-VAL,218-HIS,219-PRO,220-LYS,221-GLY	6AL5	38.23
94-PHE,136-SER,137-ASN,138-ALA,219-SER,220-ARG,221-PRO,222-TRP,223-VAL,224-ARG,225-GLY,226-LEU,229-ARG	6N5D	46.85
51-THR,52-LEU,53-PHE,60-ALA,71-THR,72-HIS,73-ALA,74-CYS,75-VAL,76-PRO,103-GLN,106-GLU,107-ASP,113-ASP,114-GLN	4YBL	50.64
47-ALA,48-ASN,54-LEU,56-ASP,57-GLY,59-SER,60-LEU,61-SER,62-ASN,66-LEU,68-PRO,69-THR,70-SER,106-SER,142-THR,143-GLN,144-GLY,145-ASP,146-GLN	4MXV	49.68
17-ASP,18-GLY,21-GLN,70-LYS,72-ASP,73-PRO,74-PRO,75-SER,77-ASP,79-GLN,117-LYS,118-CYS,119-PRO,120-PRO,121-LYS,133-GLN	6IEC	52.06
58-THR,59-HIS,60-THR,74-ASN,75-ARG,76-GLN,77-ASN,78-GLU,202-THR,203-GLY,204-GLN,206-TYR	5W3M	64.7
194-ARG,195-HIS,198-PRO,199-THR,200-ARG,201-LEU,202-GLU,203-ARG,204-CYS,205-GLN,229-ARG,231-SER	3V4V	48.9
31-THR,32-PHE,33-SER,34-ALA,55-THR,57-MET,58-PHE,59-GLY,60-THR,61-ALA,62-ASN,63-TYR,68-GLN,75-ALA,77-GLU,105-TYR,106-TYR	5JO4	45.53
70-GLY,71-ALA,72-GLN,73-GLY,75-GLY,86-ARG,188-SER,265-TYR,267-SER,268-ALA,270-ARG,361-GLN,364-ILE,368-GLU,369-ASP,373-LEU,374-SER,375-ARG,434-GLU,435-GLU,438-ARG,511-GLU	3TT3	49.8
33-GLY,34-PRO,35-ILE,37-GLU,41-ARG,43-TYR,46-VAL,47-GLY,48-PRO,87-ARG,88-GLY,89-ILE,106-GLY,107-ALA,108-LEU,109-SER,112-GLN	1OAZ	50.9
2-ALA,3-MET,33-GLU,39-LEU,45-GLN,95-LYS,99-MET,100-TYR,102-PRO,103-PRO,104-TYR,105-TYR,106-LEU,107-GLY,108-ILE	5TRU	49.87
160-VAL,161-THR,162-ALA,163-MET,168-SER,170-SER,171-VAL,172-GLU,173-VAL,174-LYS,176-PRO,177-ASP,180-GLU,291-LYS,293-ARG	3UC0	48.41
535-SER,536-VAL,537-HIS,538-THR,540-PRO,541-PRO,542-ALA,543-GLU,544-ALA,546-MET,547-GLY,548-THR,549-ARG,553-HIS,554-GLN,557-HIS,567-GLU,568-VAL	5VLP	47.39
15-PRO,16-ASN,18-GLU,19-THR,21-THR,53-ASP,55-ILE,56-THR,59-PRO,63-HIS,66-LYS,104-ASP,105-PRO,107-LEU,132-LEU,196-PRO	4I18	43.43
90-HIS,337-TYR,498-TYR,502-ARG,505-GLU,506-ASP,508-ARG,509-ASP,511-ILE,512-GLY,513-PHE,514-PRO,598-ARG,599-ASP	4XP4	41.59
327-ALA,328-GLN,331-ARG,332-GLN,333-ILE,334-GLY,335-ALA,336-SER,337-LEU,338-ASN,339-ASP,368-LYS,369-TYR,426-ARG,448-GLY,449-ASP,469-ARG	4K3J	52.36
333-LYS,336-TYR,337-LYS,338-LEU,339-SER,340-THR,341-LYS,419-LEU,422-ARG,423-LYS,439-LYS,545-GLU	4QEX	57.25
26-LEU,27-ASN,28-ILE,30-ASN,35-THR,36-ASN,39-ARG,55-ARG,57-GLU,59-PRO,60-GLU,61-ARG,62-TYR,64-SER,65-VAL,67-TRP,99-LEU,100-ARG,101-ARG,102-GLU,103-PRO,104-PRO,110-PHE	4QHU	50.09
27-THR,28-PHE,41-GLN,43-ASP,44-PRO,45-CYS,46-ILE,47-PRO,48-GLY,49-VAL,60-HIS,63-SER,64-CYS,66-HIS,78-ILE	5TLJ	50.76
21-ASN,22-GLU,23-LEU,24-LEU,26-ASP,27-LEU,30-THR,31-LYS,36-GLU,39-ARG,43-LYS,47-ASP	5VYF	51.23
258-LEU,262-ASN,263-ASP,265-PRO,266-ILE,267-THR,268-ASN,269-ASP,271-LYS,272-LYS,275-SER	5J3D	58.56
43-GLU,49-ASP,68-GLU,69-TYR,73-LYS,98-ASP,113-ASP,114-HIS,115-ARG,116-ILE,117-LYS,119-GLU,120-ALA	6GKU	50.24
520-ALA,545-LEU	5YY5	30.05
34-THR,35-THR,37-GLN,39-THR,44-ARG,46-ASN,64-SER,65-SER,104-TYR,105-GLU,108-LYS,142-ARG,143-SER,144-ALA,145-ASN,146-THR,147-SER,175-ASN,203-LEU,204-SER	6B9J	37.61
1-VAL,2-LYS,3-PRO,27-LEU,32-ARG,35-SER,36-VAL,37-GLN,39-ARG,41-LEU,71-VAL,73-VAL,74-GLY,75-SER,77-GLY,78-GLY,79-ARG,80-THR,81-PHE,82-GLN,83-HIS,84-THR	4HCR	51.73
18-VAL,19-ASP,20-GLY,21-TRP,38-LYS,41-THR,42-GLN,45-ILE,49-THR,52-VAL,53-ASN	6B3M	50.5
13-GLN,23-ASP,24-GLY,25-THR,27-VAL,29-SER,60-GLU,61-ASN,63-VAL,65-GLN,67-ARG,68-TYR	6A77	50
474-LYS,475-PHE,476-SER,477-TYR,478-ILE,479-ARG,480-THR,481-SER,486-LEU,488-ARG,490-GLU,544-LYS,546-GLN,548-HIS,552-LEU,591-ASP,596-GLU	5KQV	42.73
67-GLN,70-PRO,71-SER,73-HIS,75-LEU,77-THR,97-ILE,105-THR,107-GLU,108-GLY,109-ALA,110-GLU,111-ALA,137-ASN,138-ARG,139-PRO,140-ASP,141-TYR	4G3Y	51.85
1-LYS,49-GLN,52-ALA,53-THR,73-SER,75-LEU,341-TYR,342-ALA,345-THR,349-ASN,354-ARG,355-GLN,359-GLU,362-LYS,363-ASP,365-GLN,366-THR,367-ASN	5BK2	52.3
153-SER,155-PRO,194-ARG,195-GLU,197-GLU,237-ARG,238-ASP,369-ILE,374-ASP,375-CYS,377-THR,378-CYS,379-PHE,381-SER	3SQO	52.15
266-ASN,267-LYS,268-LEU,269-THR,270-PHE,271-GLN,273-GLU,274-PRO,276-PRO,277-HIS,315-ASN,571-ASP,583-PRO,584-HIS,596-ALA,597-LYS,602-LYS,611-ARG,612-PRO,613-CYS,614-HIS,615-GLU	4P59	54.32
141-GLN,164-SER,165-GLU,166-VAL,167-ALA,168-SER,169-LEU,170-ASP,172-PHE,179-ASP,180-ILE,181-VAL,182-ALA,184-PRO,202-ASP,204-ILE,206-ARG	6CNJ	42.54
108-GLN,109-THR,110-PHE,111-GLU,124-TRP,126-GLN,130-GLU,160-TYR,161-SER,162-ARG,163-ASP,167-VAL,169-GLN,174-GLU,176-GLY,177-ASP,178-GLY,179-TYR,196-PRO,197-GLY,198-ILE,199-GLN,201-ASP	5TH9	50.23
503-ASP,520-GLY,522-GLN,523-PHE,524-SER,525-PHE,526-SER,527-LEU,529-PRO,532-ALA,533-SER,539-ILE,540-GLN,541-ASP,542-ASN,543-LYS,552-ARG,571-SER,572-ASP,573-ASN,574-ASP,575-TYR,576-PRO,577-VAL	5VEB	53.15
3-VAL,31-SER,80-ASP,94-GLN,96-LEU,120-SER,122-PRO,123-GLY,124-SER,125-SER,126-PRO,127-SER,140-GLY,141-GLY,142-LYS,162-LEU,163-GLN,164-ASN,165-GLN,166-LYS	3O2D	49.23
566-TYR,567-TRP,578-GLU,579-ALA,580-LEU,581-HIS,582-SER,586-THR,587-ALA,588-VAL,590-LYS,592-ILE,593-ASP,594-TYR,595-GLY,596-ASN,597-TYR,599-GLU	3PNW	48.78
1-MET,2-TYR,5-LEU,6-GLU,9-ASN,55-ILE,57-PRO,59-GLN,62-LYS,107-LEU,110-SER,111-LEU,113-TYR,114-SER,115-TYR,164-TYR,168-THR,169-PRO,172-HIS,173-HIS,176-LEU	5H35	42.25
8-LYS,9-ASN,31-GLN,32-GLN,33-TYR,34-GLY,35-LYS,52-TYR,54-GLN,56-ILE,62-ASN	4V1D	67.08
25-SER,26-PRO,29-HIS,30-ASP,33-TRP,166-VAL,167-GLY,205-SER,206-VAL,207-ASP,208-GLN,209-GLU,235-SER,236-GLN,237-GLU,238-LYS,240-GLU	3HB3	37.45
44-TYR,45-LYS,87-LYS,123-ARG,125-THR,126-GLU,131-ASP,132-GLY,133-HIS,134-HIS,135-SER,136-GLU,147-ASP,149-THR,153-ARG,155-ARG,174-TYR,176-GLU,177-SER,178-LYS,179-ALA,180-HIS	3MXW	39.4
126-GLU,128-SER,130-GLY,131-VAL,132-SER,149-TRP,151-ILE,152-LYS,153-LYS,154-ASN,155-ASN,189-LYS,190-LEU,222-GLN	5DUP	39.82
6-LEU,7-LEU,8-GLY,47-SER,49-ARG,50-SER,51-LEU,52-ASP,94-VAL,96-LEU,110-GLY,112-TYR,113-VAL,114-ASN,138-ASN,140-LEU,142-GLU,143-LYS,144-PRO,145-ARG,146-VAL,147-THR,148-ARG,149-PHE	5UEK	48.17
14-GLN,14-GLU,14-CYS,14-PRO,14-ALA,14-SER,14-TYR,14-GLY,15-ARG,15-SER,15-PRO,15-GLU,15-ASN,15-ASP,15-HIS,16-PRO,16-SER	5CZV	55.65
557-PRO,558-GLU,560-ASP,561-GLN,569-LYS,570-ASP,571-PRO,572-PRO,573-PHE,591-ILE,593-LYS,596-ASP,598-GLU,600-ALA,602-GLN,603-PRO,604-CYS	1N8Z	47.66
81-GLU,83-GLY,84-ASN,128-PHE,129-PRO,132-ASP,135-ILE,146-ARG,147-TYR,149-GLU,169-PHE,171-ILE,172-ALA,173-GLU,174-ASP,175-GLN,176-ASN,196-TYR,315-ASN,316-ASN,317-ARG,318-ASP,321-LYS	4UAO	51.95
21-SER,22-SER,23-GLU,26-ASP,27-LYS,30-ARG,73-CYS,74-PHE,75-GLN,78-PHE,80-GLU,129-LYS,179-ARG,182-ARG,183-GLN,184-MET	4O9H	51.85
68-LEU,69-GLU,156-LYS,159-LYS,160-LYS,161-ILE,162-ILE,163-GLY,164-GLN,165-VAL,166-ARG,168-GLN,172-LEU,182-ILE,188-LYS,189-GLY,190-GLY	5EU7	46.67
51-LEU,93-PRO,140-ARG,143-PRO,144-GLY,145-HIS,148-LYS,157-GLU,160-PHE,176-LYS,177-GLU,178-ASP,179-GLU,180-LEU,181-GLY,182-ASP,183-ARG,186-MET	2VXT	53.84
1-ASP,2-ASP,3-ALA,4-GLU,5-ASN,24-ASP,26-ASP,27-GLU,28-ASN,30-LYS,63-TYR,64-THR,65-PRO,66-ALA,68-ASN,70-ASN	3R08	66.84
5-SER,8-VAL,9-ALA,12-LEU,13-ARG,16-THR,23-ARG,27-ARG,327-LEU,328-GLU,331-ASP	6C9U	51.86
19-ASP,20-GLY,38-LEU,39-LYS,41-THR,42-GLN,45-ILE,53-ASN,56-ILE,58-LYS,59-THR	5K9Q	55.56
193-GLN,195-TYR,207-SER,211-PHE,212-LEU,214-ASP,268-LYS,269-SER,270-GLY,271-CYS,273-HIS,275-ASP	4K24	51.12
64-ILE,65-LYS,66-GLU,67-ASN,68-LYS,69-CYS,201-LYS,202-GLN,204-LEU,206-ILE,208-ASN,209-LYS,210-GLN,211-SER,216-ASN	4JHW	56.14
115-GLN,116-ILE,118-PRO,120-SER,121-SER,122-TRP,123-SER,124-ASP,158-PRO,159-THR,160-ILE,161-LYS,162-ARG,163-SER,164-TYR,165-ASN,167-THR,168-ASN,240-ASN	6IUT	43.74
1-MET,3-LEU,4-LYS,307-GLU,309-PRO,310-GLU,311-PHE,312-PHE,313-GLU,316-VAL,318-PHE,319-LYS,430-ASN,435-SER,436-LEU,437-GLU	3GI9	52.21
173-ASN,179-TRP,181-PRO,182-TYR,183-ASP,185-ASP,186-SER,187-TRP,188-ASN,189-PRO,190-VAL,191-TYR,200-ARG,263-THR,264-ASN,266-LYS	4U6V	43.79
65-LYS,66-ASP,67-VAL,68-LYS,69-GLN,70-THR,101-THR,103-TYR,104-LEU,129-ASP,136-ARG,141-LEU,142-SER,144-ARG,145-ASP,146-VAL,148-GLY,149-LYS,150-ASP,172-THR,194-PRO,195-SER,197-THR	5W06	44.95
31-THR,32-ALA,33-GLY,35-LEU,36-TYR,39-TRP,66-ASP,67-MET,87-TYR,90-TRP,113-ARG,115-HIS,123-LYS,125-GLU,128-LEU,129-ASP	6DKJ	50.11
48-LEU,49-GLN,50-ALA,51-VAL,52-PRO,53-THR,54-GLY,56-PRO,57-ALA,70-SER,71-TYR,78-GLN,79-SER,81-ARG,94-ALA	3KJ4	49.58
111-SER,113-ASP,114-ASP,115-ILE,116-ALA,117-VAL,119-LEU,165-ARG,171-GLU,174-ILE,210-GLY,211-LYS,212-LEU,216-LYS,218-GLN	5NUZ	41.51
51-SER,52-GLN,54-ALA,121-CYS,122-THR,123-SER,124-LYS,128-ARG,131-GLN,133-GLU,134-ASN,136-LYS,207-GLY,208-SER,230-SER,274-TYR,275-SER,276-SER	5YWP	49.92
28-PRO,55-ILE,73-PRO,76-SER	3KJ4	26.98
29-THR,30-VAL,31-SER,32-LEU,33-TRP,35-THR,36-VAL,39-TRP,40-ARG,43-ARG,68-GLU	5E94	55.77
576-THR,580-CYS,581-ASN,582-THR,584-PRO,585-HIS,590-ARG,610-SER,611-ILE,612-TYR,614-ASP,615-GLY,616-HIS,618-ASP,619-ARG	6H3T	48.75
64-HIS,87-ASP,90-TYR,91-PRO,92-PHE,93-THR,95-ASP,98-ARG,110-VAL,259-VAL,301-ALA,302-VAL,305-LYS,308-GLU,309-GLU,321-MET,324-ALA,325-GLN,327-GLY,328-GLU,329-ILE,330-MET,331-PRO,332-ASN	3PGF	34.95
422-ILE,427-LEU,429-CYS,430-ASN,431-ASP,434-GLN,439-THR,441-LEU,442-PHE,529-TRP,531-GLU,613-TYR	6BKC	53.77
34-PRO,36-THR,37-PHE,38-SER,39-PRO,40-ALA,41-LEU,42-LEU,43-VAL,136-GLU,137-SER,138-LEU,139-ARG,143-ARG	6HIG	47.29
128-LYS,156-GLN,236-PHE,245-HIS,246-CYS,248-ALA,252-TYR,254-THR,255-ASP,256-THR,257-PHE,268-THR,286-VAL,287-GLY,288-SER,290-THR,292-VAL,294-PRO,295-LEU,296-HIS,311-LYS,315-PRO	1S78	58.6
41-GLN,45-ARG,46-ASN,47-THR,48-ASP,49-GLY,50-SER,51-THR,53-TYR,66-ASP,67-GLY,68-ARG,70-PRO,81-SER,84-LEU	1MLC	48.3
11-LYS,18-GLU,19-SER,21-ILE,22-PHE,24-LYS,25-LYS,26-TRP,27-GLU,45-ASN,46-ALA,47-ILE,48-PRO,49-PHE,50-THR,51-TYR,52-GLU	4F3F	53.87
308-ASP,309-LYS,310-SER,311-LYS,312-PHE,313-ALA,332-PHE,333-SER,334-GLY,335-SER,336-LYS,387-GLU	6J5D	47.25
298-SER,299-TYR,300-VAL,301-MET,303-THR,304-GLY,326-TYR,328-GLY,329-THR,330-ASP,331-ALA,332-PRO,361-LYS,362-GLU,382-ALA,383-GLY,384-GLU,385-LYS	6DFJ	53.38
220-GLY,221-TYR,222-ARG,251-GLU,255-GLY,256-ILE,257-ASP,259-ASN,261-GLU,308-ALA,310-SER,311-SER,312-GLY,313-LEU,314-MET,315-THR,316-LYS,317-LYS	3S37	50.01
15-HIS,16-GLY,19-ASN,20-TYR,21-ARG,62-TRP,75-LEU,93-ASN,96-LYS,97-LYS,100-SER,101-ASP,102-GLY	2DQF	48.46
67-HIS,69-LYS,70-ILE,71-ASN,72-ASP,73-LYS,81-HIS,84-GLU,99-ARG,101-TRP,103-ASN,104-GLY,240-ALA,241-THR,243-ARG	6IVZ	42.14
45-TYR,79-GLN,82-ARG,83-ILE,84-LYS,85-PRO,86-HIS,87-GLN,88-GLY,89-GLN,90-HIS,91-ILE,92-GLY	1TZH	50.1
25-ILE,25-TYR,25-PRO,25-ASN,25-THR,25-ASP,25-ALA,25-ARG,25-GLN,25-PHE,25-LEU	5UMI	42
505-ARG,507-LEU,509-ASP,519-ASN,521-ASN,522-GLN,523-TYR,524-SER,525-PRO,528-SER,543-LYS,545-LEU,546-SER,547-PRO,548-LEU,549-GLU,550-GLY	5ZXV	48.59
11-ASP,14-LYS,15-ALA,18-LEU,21-PHE,22-LEU,48-ARG,51-GLN,55-ILE,58-ARG,59-ILE,62-THR,63-TYR	5DHV	44.89
174-LEU,205-ALA,208-ARG,308-LYS,309-GLN,310-ARG,311-GLY,313-ASP,317-GLU,318-PHE,320-HIS,322-GLU	5MES	53.62
506-LEU,510-ASP,529-ILE,535-TRP,536-GLU,540-TYR,541-TYR,542-ARG,543-LYS,544-GLN,553-TRP	5GMQ	47.81
55-THR,56-PHE,57-LYS,59-TYR,71-GLN,75-ASP,76-GLU,77-LEU,78-GLY,79-PRO,82-HIS,105-ARG,117-THR,119-GLU	4YUE	47.64
51-THR,52-LEU,53-PHE,54-CYS,55-ALA,72-HIS,73-ALA,74-CYS,75-VAL,76-PRO,77-THR,78-ASP,79-PRO,80-ASN,107-ASP,217-TYR,220-PRO,221-ALA,246-GLN,247-CYS	5FCU	49.62
69-TRP,70-CYS,71-GLY,72-HIS,76-PHE,114-ASN,115-ILE,116-PRO,117-GLY,118-PHE,119-PRO,120-THR,122-ARG,132-SER,133-GLY,134-ALA,135-VAL,137-PRO,139-ALA,149-ARG	4IJ3	45.05
38-ARG,56-THR,58-LYS,80-ARG,82-TYR,105-HIS,107-GLU,109-ARG,110-ASN,129-LYS,130-PHE,151-ASP,152-ILE,153-PHE,155-ILE,157-GLU,183-LYS,185-TYR,208-ASN,209-LYS,235-GLN,255-ARG,256-ASN	3G04	36.92
18-GLY,19-THR,49-THR,50-ARG,51-TYR,52-HIS,53-ILE,54-ASN,55-LYS,56-THR,68-PHE,69-LEU,70-VAL,71-PRO,75-TYR	3WIH	47.67
187-GLU,204-ALA,205-LEU,206-GLY,207-PRO,208-ALA,209-ALA,210-THR,212-GLU,213-GLU,216-THR,217-ALA	1E6J	57.84
123-THR,124-GLY,280-ASN,281-ALA,282-LYS,283-THR,365-SER,366-GLY,367-GLY,368-ASP,369-LEU,425-ASN,426-MET,429-GLY,430-THR,431-GLY,432-GLN,455-THR,456-ARG,457-ASP,458-GLY,459-GLY,460-ALA,469-ARG	4YDK	51.73
22-VAL,22-ASN,22-PRO,22-LYS,22-GLU,22-TRP,22-LEU,22-SER,22-PHE,23-ARG,23-HIS,23-GLN	4KI5	31.92
35-GLU,37-TYR,39-LYS,46-ASP,49-THR,53-ALA,54-LEU,56-LYS,58-THR,59-VAL,99-THR,101-LEU,102-THR	5TZ2	47.96
1-MET,2-PHE,3-GLN,4-GLN,34-THR,66-GLU,67-GLY,68-GLU,70-GLU,71-GLN,72-LYS,75-GLU,76-HIS	2JEL	50.92
427-LEU,429-CYS,430-ASN,431-GLU,432-SER,433-LEU,436-GLY,438-LEU,439-ALA,441-LEU,442-PHE,443-TYR,446-LYS,529-TRP	4MWF	48.58
30-LYS,31-GLU,64-GLN,66-ARG,68-TYR,69-SER,70-GLU,72-GLY,79-ALA,205-LYS,253-ARG,274-TRP	4IDJ	48.8
169-SER,170-ALA,172-LEU,173-SER,174-THR,175-ASN,176-LYS,177-ALA,178-VAL,188-LEU,191-LYS,194-ASP,197-ASN,201-LYS,226-LYS,263-ASP	5TPN	47.88
465-ARG,466-TYR,467-HIS,468-ARG,469-SER,470-SER,471-LEU,480-HIS,481-PRO,482-ILE,484-GLU,502-PRO,504-PHE	3V6O	53.5
349-PRO,353-ARG,382-LEU,384-GLN,408-GLN,409-HIS,411-GLN,412-PHE,417-VAL,418-SER,438-ILE,440-SER,443-LYS,465-LYS,467-ILE,468-SER,469-ASN,471-GLY,473-ASN	1YY9	44.72
27-SER,28-PRO,29-ASP,30-ARG,60-SER,61-GLU,128-LEU,129-ALA,130-PRO,131-LYS,132-ALA	5GGR	78.56
42-GLU,43-ASN,44-ILE,45-GLU,46-GLY,47-ASN,48-GLY,49-GLY,50-PRO,51-GLY,52-THR,53-ILE,70-ARG,72-ASP,76-HIS,87-GLU,97-LYS	1FSK	47.21
74-CYS,75-PRO,76-THR,77-MET,78-GLY,79-GLU,104-GLY,105-CYS,106-GLY,107-LEU,109-GLY,110-LYS	3I50	54.01
31-SER,37-SER,38-GLY,40-TYR,117-SER,118-GLY,180-ASN,181-ASN,183-TYR,186-GLU,187-ILE,188-PHE,189-ASN,190-GLN,191-SER,194-TYR,234-GLN,235-GLU,238-ALA,239-ILE,240-THR,241-GLN,242-ASP	4CAD	41.37
87-ASN,88-GLU,90-LYS,91-GLN,92-VAL,102-ASP,105-ASN,106-PRO,107-VAL,108-LYS,109-THR,110-GLY,111-VAL,112-CYS,120-PRO,122-VAL,125-GLN,126-ASN	6B0H	54.2
483-SER	3V6O	20.3
12-ALA,13-GLU,17-ARG,18-GLN,20-ARG,156-ARG,157-THR,158-ILE,178-SER,179-ASN,180-ALA,181-GLN,182-GLY,185-TYR,198-ASP,199-ASN,203-TYR	4PP2	53.22
1-GLY,2-GLN,30-LYS,34-GLY,40-TYR,45-SER,53-ASN,101-ARG,102-ASP,103-HIS,104-SER,105-TYR,106-GLN,107-GLU,108-GLU	1PKQ	59.2
64-ILE,65-LYS,66-GLU,68-LYS,69-CYS,197-ASN,201-LYS,202-GLN,204-LEU,206-ILE,208-ASN,209-LYS,210-GLN,212-CYS	5UDC	52.27
233-ILE,234-ASP,235-LYS,236-SER,238-GLY,239-ARG,240-PHE,241-HIS,242-VAL,266-LEU,270-LYS	2R4R	65.6
60-PHE,73-ILE,75-HIS,78-SER,100-ALA,101-GLY,119-ASN,120-TRP,121-PHE,122-ASP,123-ILE,124-THR,125-LYS,127-LEU,131-LYS	6MTQ	46.48
316-GLN,318-PHE,320-ASN,321-GLY,322-ALA,323-ILE,325-ASN,358-ASP,360-THR,362-ILE,364-LYS,369-LYS,370-ASP,371-GLU,372-LYS,373-GLN	5MO9	48.85
427-LEU,429-CYS,430-ASN,431-ASP,432-SER,434-HIS,435-THR,436-GLY,437-PHE,438-LEU,439-ALA,440-ALA,442-PHE,443-TYR,445-HIS,446-LYS,447-PHE,448-ASN	6MEH	52.22
77-ASN,78-ARG,79-SER,80-LYS,81-GLY,82-THR,83-ALA,84-GLU,85-LYS,119-GLU,120-ASP,151-ASN,154-ARG,155-ARG,156-ILE,157-THR,158-SER,399-SER,400-ILE	3VI3	57.12
19-TRP,20-TYR,43-VAL,44-GLU,45-GLU,47-LYS,57-LEU,59-GLN,65-GLU,66-CYS,67-ALA,68-GLN,70-LYS,125-THR,126-PRO,127-GLU,154-THR,156-LEU,157-GLU,158-GLU,162-ILE	2R56	40.43
18-ARG,19-SER,21-ARG,156-GLY,157-ARG,158-THR,159-ILE,181-THR,182-GLN,186-TYR,199-ASP,202-TYR,204-TYR	5VPL	44.94
37-VAL,38-LEU,71-SER,72-TRP,74-GLY,75-ALA,77-ILE,78-ALA,81-PRO,82-THR,84-LYS,85-GLU,142-ALA,143-GLY,144-ALA,145-ASN,146-VAL,148-THR	6HF1	54.84
105-VAL,106-PRO,107-THR,108-ALA,109-LYS,115-GLU,116-GLU,117-PHE,118-MET,119-ASN,120-PHE,121-ASP,122-LEU,123-LYS,124-GLN,129-GLY,130-ASP,131-TRP,132-PRO,133-GLU	6FGB	41.38
72-MET,93-ASP,96-PHE,99-PHE,101-MET,102-LEU,104-TYR,106-THR,129-TYR,132-LYS,154-GLU,156-VAL,158-LYS,159-ASP,162-ARG	4LEO	43.69
31-THR,32-LYS,34-ARG,35-ALA,38-LEU,39-ASP,41-GLN,42-LYS,65-PHE,66-ASP,69-VAL,70-GLY,73-ASP,76-LEU,77-LYS,80-ASN	6CBV	44.18
Column keys:
PDB: Protein Data Bank accession code
eRSA: epitope relative solvent accessibility
